# Supplementary material for: Hybrid coating prepared with PMMA/Ti-O-Si tested under vacuum conditions for use in nanosatellites
Source: PLoS One. 2025 Jan 9;20(1):e0313785. doi: 10.1371/journal.pone.0313785 (PMC11717194; doi:10.1371/journal.pone.0313785)
Supplement: S1 File — (XLSX) [file pone.0313785.s001.xlsx]

## Sheet: Raman
Raman Shift	Raman Intensity		Raman Shift	Raman Intensity
cm-1	u.a.		cm-1	u.a.
	M1			M2
55	0		55	0
55.5	321.398		55.5	395.561
56	642.812		56	791.136
56.5	964.23		56.5	1186.73
57	1285.67		57	1582.34
57.5	1607.11		57.5	1977.96
58	1928.57		58	2373.59
58.5	2250.03		58.5	2769.25
59	2571.52		59	3164.91
59.5	2893		59.5	3560.61
60	3214.5		60	3956.3
60.5	3536.02		60.5	4352.02
61	3857.55		61	4747.74
61.5	3984.26		61.5	5087.41
62	4067.48		62	5348.99
62.5	4111.23		62.5	5546.89
63	4123.98		63	5690.36
63.5	4110.42		63.5	5789.77
64	4081.01		64	5851.67
64.5	4037.26		64.5	5881.95
65	3987.93		65	5887.61
65.5	3930.45		65.5	5874
66	3870.73		66	5850.43
66.5	3810.59		66.5	5818.21
67	3753.76		67	5785.71
67.5	3701.69		67.5	5748.05
68	3654.82		68	5710.56
68.5	3612.53		68.5	5673.58
69	3574.82		69	5640.52
69.5	3542.04		69.5	5611.39
70	3513.39		70	5586.98
70.5	3488.89		70.5	5565.99
71	3467		71	5548.68
71.5	3447.12		71.5	5535.1
72	3428.54		72	5524.92
72.5	3410.67		72.5	5518.04
73	3393.09		73	5513.66
73.5	3375.32		73.5	5511.56
74	3357.09		74	5511.26
74.5	3338.35		74.5	5512.43
75	3319.31		75	5514.57
75.5	3300.1		75.5	5517.27
76	3280.83		76	5520.12
76.5	3261.81		76.5	5522.87
77	3243.2		77	5525.21
77.5	3225.42		77.5	5526.8
78	3208.64		78	5527.21
78.5	3193.02		78.5	5526.16
79	3178.65		79	5523.33
79.5	3165.65		79.5	5518.61
80	3154.03		80	5511.75
80.5	3143.7		80.5	5502.69
81	3134.47		81	5491.23
81.5	3126.31		81.5	5477.46
82	3119.2		82	5461.33
82.5	3113.12		82.5	5442.99
83	3108.15		83	5422.51
83.5	3104.09		83.5	5400.09
84	3101.29		84	5376
84.5	3099.71		84.5	5350.53
85	3099.92		85	5324.03
85.5	3101.99		85.5	5296.81
86	3106.49		86	5269.09
86.5	3113.56		86.5	5241.17
87	3123.76		87	5213.41
87.5	3137.3		87.5	5186.15
88	3154.6		88	5159.78
88.5	3175.94		88.5	5134.49
89	3100.21		89	5073.42
89.5	3028.94		89.5	5013.76
90	2962.05		90	4955.9
90.5	2899.64		90.5	4900.07
91	2841.57		91	4846.59
91.5	2787.99		91.5	4795.65
92	2738.56		92	4747.35
92.5	2693.37		92.5	4701.86
93	2651.92		93	4659.38
93.5	2614.47		93.5	4620.27
94	2580.75		94	4584.58
94.5	2550.89		94.5	4552.63
95	2524.87		95	4524.29
95.5	2502.66		95.5	4499.93
96	2484.51		96	4479.52
96.5	2470.37		96.5	4463.24
97	2460.62		97	4451.07
97.5	2455.26		97.5	4442.99
98	2454.61		98	4439
98.5	2458.53		98.5	4438.97
99	2467.27		99	4442.87
99.5	2480.68		99.5	4450.47
100	2498.85		100	4461.71
100.5	2521.58		100.5	4476.16
101	2548.58		101	4493.77
101.5	2579.51		101.5	4514.1
102	2613.87		102	4537.14
102.5	2651.39		102.5	4562.52
103	2691.55		103	4589.99
103.5	2733.99		103.5	4619.22
104	2778.02		104	4649.89
104.5	2823.36		104.5	4681.86
105	2869.31		105	4714.94
105.5	2915.86		105.5	4748.99
106	2884.18		106	4706.89
106.5	2852.59		106.5	4665.51
107	2820.79		107	4624.57
107.5	2788.85		107.5	4584.36
108	2756.75		108	4544.48
108.5	2724.58		108.5	4505.28
109	2692.56		109	4466.71
109.5	2660.94		109.5	4429.06
110	2630.02		110	4392.44
110.5	2600.04		110.5	4357.1
111	2571.44		111	4323.21
111.5	2544.4		111.5	4291.03
112	2519.36		112	4260.88
112.5	2496.34		112.5	4232.99
113	2475.74		113	4207.76
113.5	2457.76		113.5	4185.31
114	2442.69		114	4166.02
114.5	2430.65		114.5	4149.82
115	2421.75		115	4137.09
115.5	2416.02		115.5	4127.85
116	2413.56		116	4122.35
116.5	2414.45		116.5	4120.57
117	2418.66		117	4122.54
117.5	2426.22		117.5	4128.19
118	2436.92		118	4137.5
118.5	2450.96		118.5	4150.49
119	2468.08		119	4167.03
119.5	2488.33		119.5	4187.16
120	2511.49		120	4210.52
120.5	2537.49		120.5	4237.48
121	2566.15		121	4267.64
121.5	2597.37		121.5	4301.28
122	2630.99		122	4338.22
122.5	2666.87		122.5	4378.62
123	2636.7		123	4321.3
123.5	2608.45		123.5	4267.53
124	2582.15		124	4217.28
124.5	2557.45		124.5	4170.65
125	2534.6		125	4127.76
125.5	2513.34		125.5	4088.52
126	2493.78		126	4053.02
126.5	2475.74		126.5	4021.03
127	2459.28		127	3992.78
127.5	2444.35		127.5	3967.99
128	2431.04		128	3946.67
128.5	2419.32		128.5	3928.48
129	2409.18		129	3913.3
129.5	2400.64		129.5	3900.85
130	2393.58		130	3891
130.5	2388.04		130.5	3883.43
131	2383.86		131	3877.98
131.5	2381.07		131.5	3874.44
132	2379.51		132	3872.53
132.5	2379.09		132.5	3872.21
133	2379.62		133	3873.15
133.5	2380.99		133.5	3875.56
134	2383.05		134	3879.17
134.5	2385.72		134.5	3884.2
135	2388.88		135	3890.46
135.5	2392.41		135.5	3898.18
136	2396.25		136	3907.3
136.5	2400.29		136.5	3918.11
137	2404.56		137	3930.6
137.5	2408.97		137.5	3944.95
138	2413.62		138	3961.29
138.5	2418.46		138.5	3979.72
139	2423.59		139	4000.43
139.5	2428.98		139.5	4023.37
140	2404.39		140	3970.57
140.5	2380.17		140.5	3920.15
141	2356.4		141	3872.34
141.5	2333.08		141.5	3827.04
142	2310.29		142	3784.44
142.5	2288.08		142.5	3744.42
143	2266.49		143	3707.16
143.5	2245.64		143.5	3672.62
144	2225.43		144	3640.89
144.5	2206.02		144.5	3612.01
145	2187.43		145	3585.96
145.5	2169.88		145.5	3562.86
146	2153.41		146	3542.6
146.5	2138.23		146.5	3525.32
147	2124.4		147	3510.88
147.5	2112.12		147.5	3499.41
148	2101.54		148	3490.69
148.5	2092.81		148.5	3484.79
149	2086.08		149	3481.48
149.5	2081.41		149.5	3480.8
150	2078.91		150	3482.56
150.5	2078.61		150.5	3486.65
151	2080.53		151	3492.94
151.5	2084.57		151.5	3501.22
152	2090.64		152	3511.54
152.5	2098.57		152.5	3523.61
153	2108.16		153	3537.52
153.5	2119.19		153.5	3553.04
154	2131.47		154	3570.37
154.5	2144.71		154.5	3589.3
155	2158.64		155	3610.06
155.5	2173.01		155.5	3632.5
156	2187.54		156	3656.9
156.5	2202.18		156.5	3683.24
157	2190.28		157	3647.38
157.5	2178.26		157.5	3613.65
158	2165.97		158	3582.09
158.5	2153.52		158.5	3552.82
159	2140.85		159	3525.83
159.5	2128.16		159.5	3501.16
160	2115.5		160	3478.72
160.5	2103.06		160.5	3458.48
161	2090.96		161	3440.27
161.5	2079.36		161.5	3424.03
162	2068.38		162	3409.53
162.5	2058.15		162.5	3396.69
163	2048.76		163	3385.27
163.5	2040.25		163.5	3375.12
164	2032.64		164	3366.03
164.5	2025.93		164.5	3357.82
165	2020.11		165	3350.46
165.5	2015.12		165.5	3343.79
166	2010.87		166	3337.82
166.5	2007.28		166.5	3332.42
167	2004.28		167	3327.72
167.5	2001.8		167.5	3323.6
168	1999.76		168	3320.32
168.5	1998.11		168.5	3317.78
169	1996.78		169	3316.23
169.5	1995.8		169.5	3315.69
170	1995.15		170	3316.32
170.5	1994.85		170.5	3318.17
171	1994.88		171	3321.33
171.5	1995.27		171.5	3325.88
172	1996.01		172	3331.85
172.5	1997.13		172.5	3339.26
173	1998.62		173	3348.07
173.5	2000.47		173.5	3358.23
174	2002.63		174	3345.05
174.5	2005.06		174.5	3333.04
175	2007.7		175	3322.08
175.5	2010.48		175.5	3312.07
176	2013.36		176	3302.83
176.5	2016.23		176.5	3294.21
177	2019.07		177	3286.04
177.5	2021.81		177.5	3278.15
178	2024.47		178	3270.45
178.5	2027.01		178.5	3262.81
179	2029.53		179	3255.16
179.5	2031.98		179.5	3247.33
180	2034.51		180	3239.34
180.5	2037.16		180.5	3231.04
181	2040.06		181	3222.56
181.5	2043.33		181.5	3213.78
182	2047.07		182	3204.81
182.5	2051.37		182.5	3195.66
183	2056.34		183	3186.44
183.5	2062.03		183.5	3177.24
184	2068.5		184	3168.19
184.5	2075.74		184.5	3159.4
185	2083.77		185	3151
185.5	2092.53		185.5	3143.09
186	2101.95		186	3135.85
186.5	2111.97		186.5	3129.41
187	2122.47		187	3123.92
187.5	2133.36		187.5	3119.47
188	2144.52		188	3116.13
188.5	2155.84		188.5	3113.98
189	2167.25		189	3113.08
189.5	2178.66		189.5	3113.46
190	2190.04		190	3115.11
190.5	2201.31		190.5	3118.01
191	2212.47		191	3122.1
191.5	2223.47		191.5	3127.33
192	2234.37		192	3133.61
192.5	2245.2		192.5	3140.82
193	2255.97		193	3148.86
193.5	2266.72		193.5	3157.55
194	2277.44		194	3166.83
194.5	2288.17		194.5	3176.57
195	2298.9		195	3186.68
195.5	2309.62		195.5	3197.05
196	2320.32		196	3207.54
196.5	2330.96		196.5	3218.07
197	2341.51		197	3228.53
197.5	2351.89		197.5	3238.88
198	2362.08		198	3249.07
198.5	2371.99		198.5	3259.07
199	2381.59		199	3268.78
199.5	2390.84		199.5	3278.15
200	2399.71		200	3287.1
200.5	2408.18		200.5	3295.61
201	2416.26		201	3303.64
201.5	2423.95		201.5	3311.15
202	2431.29		202	3318.06
202.5	2438.32		202.5	3324.35
203	2445.09		203	3329.97
203.5	2451.65		203.5	3334.94
204	2458.05		204	3339.23
204.5	2464.37		204.5	3342.84
205	2470.62		205	3345.8
205.5	2476.88		205.5	3348.16
206	2483.12		206	3350.04
206.5	2489.41		206.5	3351.54
207	2495.73		207	3352.81
207.5	2502.07		207.5	3353.93
208	2508.41		208	3355.08
208.5	2514.72		208.5	3356.41
209	2520.95		209	3358.13
209.5	2527.08		209.5	3360.4
210	2533.06		210	3363.39
210.5	2538.82		210.5	3367.22
211	2544.33		211	3372
211.5	2549.53		211.5	3377.82
212	2554.41		212	3384.75
212.5	2558.91		212.5	3392.8
213	2563.03		213	3401.99
213.5	2566.71		213.5	3412.22
214	2569.95		214	3423.45
214.5	2572.72		214.5	3435.55
215	2575		215	3448.43
215.5	2576.78		215.5	3461.91
216	2578.06		216	3475.82
216.5	2578.83		216.5	3489.97
217	2579.06		217	3504.21
217.5	2578.78		217.5	3518.4
218	2577.95		218	3532.42
218.5	2576.6		218.5	3546.1
219	2574.69		219	3559.33
219.5	2572.28		219.5	3571.98
220	2569.35		220	3584.07
220.5	2565.92		220.5	3595.49
221	2561.98		221	3606.32
221.5	2557.56		221.5	3616.49
222	2552.64		222	3626.09
222.5	2547.24		222.5	3635.14
223	2541.38		223	3643.74
223.5	2535.01		223.5	3651.96
224	2528.15		224	3659.91
224.5	2520.7		224.5	3667.66
225	2512.71		225	3675.32
225.5	2504.05		225.5	3683
226	2494.76		226	3690.8
226.5	2484.73		226.5	3698.75
227	2473.94		227	3706.95
227.5	2462.3		227.5	3715.38
228	2449.78		228	3724.17
228.5	2436.33		228.5	3733.23
229	2421.92		229	3742.58
229.5	2406.54		229.5	3752.09
230	2390.19		230	3761.71
230.5	2372.9		230.5	3771.3
231	2354.71		231	3780.78
231.5	2335.68		231.5	3789.98
232	2315.86		232	3798.71
232.5	2295.33		232.5	3806.79
233	2274.18		233	3813.95
233.5	2252.54		233.5	3820.07
234	2230.53		234	3824.9
234.5	2208.26		234.5	3828.41
235	2185.82		235	3830.34
235.5	2163.29		235.5	3830.57
236	2140.78		236	3828.96
236.5	2118.35		236.5	3825.44
237	2096.14		237	3819.98
237.5	2074.16		237.5	3812.56
238	2052.48		238	3803.2
238.5	2031.09		238.5	3791.94
239	2010.03		239	3778.85
239.5	1989.29		239.5	3763.97
240	1968.9		240	3747.48
240.5	1948.81		240.5	3729.32
241	1929.02		241	3709.76
241.5	1909.47		241.5	3688.76
242	1890.14		242	3666.5
242.5	1870.99		242.5	3642.97
243	1851.96		243	3618.24
243.5	1832.99		243.5	3592.3
244	1814.02		244	3565.14
244.5	1794.96		244.5	3536.78
245	1775.79		245	3507.18
245.5	1756.42		245.5	3476.37
246	1736.82		246	3444.26
246.5	1716.91		246.5	3410.92
247	1696.63		247	3376.22
247.5	1675.96		247.5	3340.18
248	1654.88		248	3302.82
248.5	1633.39		248.5	3264.18
249	1611.47		249	3224.37
249.5	1589.16		249.5	3183.47
250	1566.48		250	3141.62
250.5	1543.54		250.5	3098.92
251	1520.38		251	3055.55
251.5	1497.11		251.5	3011.64
252	1473.79		252	2967.45
252.5	1450.53		252.5	2923.17
253	1427.44		253	2879.06
253.5	1404.61		253.5	2835.22
254	1382.15		254	2791.81
254.5	1360.16		254.5	2748.99
255	1338.68		255	2706.91
255.5	1317.77		255.5	2665.71
256	1297.46		256	2625.5
256.5	1277.77		256.5	2586.33
257	1258.75		257	2548.27
257.5	1240.38		257.5	2511.32
258	1222.66		258	2475.48
258.5	1205.56		258.5	2440.77
259	1189.07		259	2407.16
259.5	1173.13		259.5	2374.6
260	1157.76		260	2343.09
260.5	1142.92		260.5	2312.54
261	1128.62		261	2282.96
261.5	1114.85		261.5	2254.22
262	1101.62		262	2226.32
262.5	1088.94		262.5	2199.15
263	1076.79		263	2172.67
263.5	1065.21		263.5	2146.85
264	1054.15		264	2121.64
264.5	1043.67		264.5	2096.99
265	1033.74		265	2072.83
265.5	1024.38		265.5	2049.15
266	1015.53		266	2025.87
266.5	1007.18		266.5	2003.07
267	999.287		267	1980.67
267.5	991.831		267.5	1958.79
268	984.771		268	1937.28
268.5	978.086		268.5	1916.28
269	971.746		269	1895.81
269.5	965.709		269.5	1875.98
270	959.983		270	1856.89
270.5	954.55		270.5	1838.65
271	949.467		271	1821.34
271.5	944.714		271.5	1805.07
272	940.397		272	1789.97
272.5	936.508		272.5	1776.14
273	933.126		273	1763.75
273.5	930.295		273.5	1752.85
274	928.061		274	1743.58
274.5	926.462		274.5	1735.93
275	925.518		275	1729.99
275.5	925.24		275.5	1725.75
276	915.952		276	1707.19
276.5	907.281		276.5	1690.3
277	899.147		277	1675.01
277.5	891.472		277.5	1661.27
278	884.152		278	1648.93
278.5	877.116		278.5	1637.9
279	870.217		279	1627.99
279.5	863.396		279.5	1619.12
280	856.491		280	1611.06
280.5	849.467		280.5	1603.84
281	842.251		281	1597.25
281.5	834.85		281.5	1591.26
282	827.275		282	1585.69
282.5	819.537		282.5	1580.58
283	811.692		283	1575.86
283.5	803.837		283.5	1571.61
284	796.131		284	1567.85
284.5	788.685		284.5	1564.64
285	781.708		285	1562.04
285.5	775.31		285.5	1560.15
286	769.656		286	1559.12
286.5	764.862		286.5	1559.04
287	761.06		287	1560.11
287.5	758.338		287.5	1562.39
288	756.756		288	1566.02
288.5	756.33		288.5	1571.06
289	757.039		289	1577.6
289.5	758.849		289.5	1585.65
290	761.689		290	1595.22
290.5	765.452		290.5	1606.26
291	770.012		291	1618.74
291.5	775.25		291.5	1632.56
292	781.009		292	1647.6
292.5	787.201		292.5	1663.67
293	784.096		293	1680.56
293.5	781.164		293.5	1698.06
294	778.271		294	1715.95
294.5	775.33		294.5	1734.01
295	772.297		295	1752.11
295.5	769.154		295.5	1769.95
296	765.885		296	1787.27
296.5	762.456		296.5	1803.77
297	758.889		297	1819.28
297.5	755.173		297.5	1833.6
298	751.374		298	1846.57
298.5	747.504		298.5	1858.06
299	743.628		299	1867.88
299.5	739.748		299.5	1875.87
300	735.918		300	1881.86
300.5	732.155		300.5	1885.78
301	728.515		301	1887.44
301.5	725.029		301.5	1886.88
302	721.738		302	1883.92
302.5	718.677		302.5	1878.54
303	715.858		303	1870.64
303.5	713.32		303.5	1860.18
304	711.107		304	1847.13
304.5	709.291		304.5	1831.47
305	707.908		305	1813.21
305.5	707.043		305.5	1792.41
306	706.71		306	1769.18
306.5	706.995		306.5	1743.66
307	707.916		307	1716.09
307.5	709.544		307.5	1686.58
308	711.924		308	1655.34
308.5	715.09		308.5	1622.69
309	719.07		309	1588.84
309.5	723.873		309.5	1554.24
310	729.503		310	1519.28
310.5	735.938		310.5	1484.38
311	743.163		311	1449.85
311.5	751.12		311.5	1416.03
312	759.781		312	1383.25
312.5	769.075		312.5	1351.88
313	778.961		313	1322.2
313.5	789.353		313.5	1294.57
314	800.183		314	1269.08
314.5	811.36		314.5	1245.91
315	822.796		315	1225.13
315.5	834.445		315.5	1206.78
316	846.252		316	1190.88
316.5	858.178		316.5	1177.38
317	870.137		317	1166.18
317.5	882.121		317.5	1157.19
318	894.062		318	1150.24
318.5	906.01		318.5	1145.23
319	917.926		319	1141.89
319.5	929.89		319.5	1140.13
320	941.873		320	1139.66
320.5	953.954		320.5	1140.49
321	966.154		321	1142.34
321.5	978.553		321.5	1145.32
322	991.216		322	1149.23
322.5	1004.22		322.5	1154.08
323	1017.64		323	1159.76
323.5	1031.52		323.5	1166.29
324	1045.92		324	1173.73
324.5	1060.89		324.5	1182.12
325	1076.47		325	1191.58
325.5	1092.66		325.5	1202.1
326	1109.46		326	1213.78
326.5	1126.86		326.5	1226.63
327	1144.8		327	1240.79
327.5	1163.26		327.5	1256.26
328	1182.15		328	1273.17
328.5	1201.38		328.5	1291.5
329	1220.86		329	1311.3
329.5	1240.5		329.5	1332.55
330	1260.22		330	1355.23
330.5	1279.94		330.5	1379.29
331	1299.56		331	1404.63
331.5	1319.03		331.5	1431.19
332	1338.28		332	1458.88
332.5	1357.35		332.5	1487.56
333	1376.19		333	1517.1
333.5	1394.88		333.5	1547.33
334	1413.41		334	1578.04
334.5	1431.86		334.5	1609.08
335	1450.3		335	1640.27
335.5	1468.82		335.5	1671.45
336	1487.51		336	1702.46
336.5	1506.5		336.5	1733.12
337	1525.84		337	1763.3
337.5	1545.63		337.5	1792.84
338	1565.93		338	1821.7
338.5	1586.82		338.5	1849.82
339	1608.32		339	1877.2
339.5	1630.46		339.5	1903.78
340	1653.23		340	1929.66
340.5	1676.61		340.5	1954.83
341	1700.57		341	1979.47
341.5	1725.07		341.5	2003.68
342	1750.03		342	2027.63
342.5	1775.41		342.5	2051.47
343	1801.1		343	2075.37
343.5	1827.05		343.5	2099.46
344	1853.18		344	2123.96
344.5	1879.45		344.5	2149.04
345	1905.75		345	2174.9
345.5	1932.06		345.5	2201.65
346	1958.29		346	2229.41
346.5	1984.43		346.5	2258.29
347	2010.44		347	2288.34
347.5	2036.29		347.5	2319.69
348	2061.97		348	2352.35
348.5	2087.45		348.5	2386.39
349	2112.71		349	2421.81
349.5	2137.75		349.5	2458.63
350	2162.52		350	2496.81
350.5	2187.03		350.5	2536.37
351	2211.22		351	2577.25
351.5	2235.13		351.5	2619.39
352	2258.68		352	2662.75
352.5	2281.89		352.5	2707.24
353	2304.65		353	2752.74
353.5	2326.95		353.5	2799.26
354	2348.65		354	2846.58
354.5	2369.75		354.5	2894.61
355	2390.15		355	2943.01
355.5	2409.82		355.5	2991.63
356	2428.65		356	3040.11
356.5	2446.52		356.5	3088.24
357	2463.34		357	3135.71
357.5	2478.97		357.5	3182.29
358	2493.38		358	3227.52
358.5	2506.43		358.5	3270.96
359	2518.1		359	3312.21
359.5	2528.29		359.5	3350.83
360	2536.95		360	3386.62
360.5	2544.02		360.5	3419.05
361	2549.49		361	3448.07
361.5	2553.36		361.5	3473.22
362	2555.64		362	3494.27
362.5	2556.4		362.5	3510.97
363	2555.71		363	3523.19
363.5	2553.7		363.5	3530.82
364	2550.4		364	3533.85
364.5	2545.97		364.5	3532.34
365	2540.45		365	3526.32
365.5	2534.06		365.5	3516.01
366	2526.87		366	3501.35
366.5	2519.08		366.5	3482.7
367	2510.75		367	3460.03
367.5	2502.01		367.5	3433.81
368	2492.85		368	3404.14
368.5	2483.36		368.5	3371.43
369	2473.6		369	3335.92
369.5	2463.59		369.5	3297.85
370	2453.38		370	3257.37
370.5	2442.91		370.5	3214.7
371	2432.2		371	3170.14
371.5	2421.15		371.5	3123.89
372	2409.79		372	3076.29
372.5	2398.06		372.5	3027.45
373	2385.94		373	2977.74
373.5	2373.42		373.5	2927.1
374	2360.49		374	2875.81
374.5	2347.15		374.5	2824.04
375	2333.43		375	2771.95
375.5	2319.34		375.5	2719.79
376	2304.94		376	2667.73
376.5	2290.27		376.5	2615.98
377	2275.4		377	2564.7
377.5	2260.4		377.5	2514.06
378	2245.34		378	2464.22
378.5	2230.29		378.5	2415.35
379	2215.31		379	2367.61
379.5	2200.47		379.5	2321.18
380	2185.8		380	2276.17
380.5	2171.39		380.5	2232.68
381	2157.25		381	2190.81
381.5	2143.42		381.5	2150.59
382	2129.88		382	2112.09
382.5	2116.65		382.5	2075.31
383	2103.72		383	2040.23
383.5	2091.07		383.5	2006.8
384	2078.68		384	1974.96
384.5	2066.49		384.5	1944.6
385	2054.45		385	1915.6
385.5	2042.52		385.5	1887.83
386	2030.64		386	1861.09
386.5	2018.72		386.5	1835.22
387	2006.75		387	1809.98
387.5	1994.62		387.5	1785.27
388	1982.28		388	1760.88
388.5	1969.67		388.5	1736.63
389	1956.74		389	1712.37
389.5	1943.46		389.5	1687.91
390	1929.79		390	1663.1
390.5	1915.71		390.5	1637.8
391	1901.23		391	1611.96
391.5	1886.34		391.5	1585.49
392	1871.1		392	1558.35
392.5	1855.54		392.5	1530.47
393	1839.74		393	1501.88
393.5	1823.74		393.5	1472.54
394	1807.63		394	1442.5
394.5	1791.5		394.5	1411.8
395	1775.43		395	1380.49
395.5	1759.5		395.5	1348.62
396	1743.76		396	1316.24
396.5	1728.25		396.5	1283.43
397	1713.03		397	1250.26
397.5	1698.1		397.5	1216.8
398	1683.49		398	1183.12
398.5	1669.13		398.5	1149.28
399	1655.02		399	1115.35
399.5	1641.05		399.5	1081.41
400	1627.16		400	1047.5
400.5	1613.28		400.5	1013.72
401	1599.3		401	980.129
401.5	1585.16		401.5	946.82
402	1570.76		402	913.864
402.5	1556.04		402.5	881.363
403	1540.99		403	849.365
403.5	1525.59		403.5	817.981
404	1509.85		404	787.295
404.5	1493.77		404.5	757.409
405	1477.43		405	728.434
405.5	1460.86		405.5	700.439
406	1444.22		406	673.531
406.5	1427.58		406.5	647.732
407	1411.08		407	623.137
407.5	1394.83		407.5	599.765
408	1378.95		408	577.674
408.5	1363.51		408.5	556.87
409	1348.64		409	537.379
409.5	1334.39		409.5	519.162
410	1320.85		410	502.196
410.5	1308.04		410.5	486.42
411	1295.98		411	471.742
411.5	1284.67		411.5	458.1
412	1274.07		412	445.36
412.5	1264.19		412.5	433.476
413	1254.97		413	422.308
413.5	1246.4		413.5	411.786
414	1238.44		414	401.729
414.5	1231.09		414.5	392.079
415	1224.31		415	382.676
415.5	1218.08		415.5	373.508
416	1212.38		416	364.484
416.5	1207.22		416.5	355.598
417	1202.63		417	346.804
417.5	1198.6		417.5	338.062
418	1195.2		418	329.384
418.5	1192.4		418.5	320.78
419	1190.24		419	312.376
419.5	1188.68		419.5	304.212
420	1187.74		420	296.445
420.5	1187.39		420.5	289.096
421	1187.62		421	282.327
421.5	1188.39		421.5	276.187
422	1189.66		422	270.824
422.5	1191.36		422.5	266.337
423	1193.43		423	262.847
423.5	1195.81		423.5	260.411
424	1198.41		424	259.109
424.5	1201.24		424.5	258.962
425	1204.23		425	260.005
425.5	1207.41		425.5	262.218
426	1210.68		426	265.576
426.5	1214.11		426.5	270.066
427	1217.65		427	275.588
427.5	1221.38		427.5	282.121
428	1225.36		428	289.535
428.5	1229.66		428.5	297.752
429	1234.38		429	299.02
429.5	1239.58		429.5	300.873
430	1245.34		430	303.241
430.5	1251.74		430.5	306.057
431	1258.89		431	309.274
431.5	1266.86		431.5	312.799
432	1275.75		432	316.619
432.5	1285.6		432.5	320.644
433	1296.48		433	324.927
433.5	1308.39		433.5	329.41
434	1321.37		434	334.195
434.5	1335.41		434.5	339.26
435	1350.53		435	344.66
435.5	1366.7		435.5	350.387
436	1383.89		436	356.489
436.5	1402.08		436.5	362.984
437	1421.19		437	369.912
437.5	1441.17		437.5	377.303
438	1461.92		438	385.172
438.5	1483.43		438.5	393.556
439	1505.58		439	402.425
439.5	1528.38		439.5	411.806
440	1551.72		440	421.678
440.5	1575.57		440.5	432.08
441	1599.84		441	442.991
441.5	1624.49		441.5	454.479
442	1649.48		442	466.522
442.5	1674.79		442.5	479.156
443	1700.41		443	492.371
443.5	1726.32		443.5	506.201
444	1752.51		444	520.691
444.5	1778.96		444.5	535.868
445	1805.68		445	551.802
445.5	1832.64		445.5	568.499
446	1859.89		446	586.02
446.5	1887.43		446.5	604.329
447	1915.28		447	623.488
447.5	1943.44		447.5	643.468
448	1971.93		448	664.322
448.5	2000.71		448.5	686.026
449	2029.81		449	708.596
449.5	2059.24		449.5	732
450	2089.03		450	756.216
450.5	2119.2		450.5	781.197
451	2149.76		451	806.889
451.5	2180.77		451.5	833.328
452	2212.16		452	860.443
452.5	2244.05		452.5	888.302
453	2276.43		453	916.829
453.5	2309.45		453.5	946.099
454	2343.12		454	975.964
454.5	2377.58		454.5	1006.54
455	2412.86		455	1037.79
455.5	2449.05		455.5	1069.86
456	2486.21		456	1102.74
456.5	2524.42		456.5	1136.55
457	2563.77		457	1171.31
457.5	2604.32		457.5	1207.05
458	2646.14		458	1243.84
458.5	2689.21		458.5	1281.71
459	2733.56		459	1320.84
459.5	2779.17		459.5	1361.23
460	2826.01		460	1403.07
460.5	2874.01		460.5	1446.3
461	2923.13		461	1491.11
461.5	2973.3		461.5	1537.37
462	3024.42		462	1585.24
462.5	3076.39		462.5	1634.78
463	3129.06		463	1686.1
463.5	3182.35		463.5	1739.29
464	3236.09		464	1794.38
464.5	3290.27		464.5	1851.47
465	3344.74		465	1910.48
465.5	3399.47		465.5	1971.54
466	3454.34		466	2034.6
466.5	3509.31		466.5	2099.96
467	3564.3		467	2167.53
467.5	3619.29		467.5	2237.58
468	3674.25		468	2310.01
468.5	3729.2		468.5	2384.99
469	3784.14		469	2462.42
469.5	3839.06		469.5	2542.48
470	3893.99		470	2625.31
470.5	3948.92		470.5	2711.04
471	4003.89		471	2799.83
471.5	4058.94		471.5	2891.67
472	4114.08		472	2986.73
472.5	4169.36		472.5	3084.94
473	4224.77		473	3186.45
473.5	4280.37		473.5	3291.23
474	4336.14		474	3399.43
474.5	4392.15		474.5	3511
475	4448.35		475	3625.85
475.5	4504.75		475.5	3743.85
476	4561.26		476	3864.83
476.5	4617.82		476.5	3988.65
477	4674.36		477	4114.88
477.5	4730.73		477.5	4243.2
478	4786.97		478	4373.14
478.5	4842.77		478.5	4504.11
479	4898.05		479	4635.61
479.5	4952.34		479.5	4766.86
480	5005.56		480	4897.58
480.5	5057.19		480.5	5026.71
481	5107.11		481	5153.67
481.5	5154.86		481.5	5277.46
482	5200.23		482	5397.46
482.5	5242.71		482.5	5512.72
483	5281.86		483	5622.65
483.5	5317.28		483.5	5726.56
484	5348.53		484	5823.94
484.5	5375.37		484.5	5914.14
485	5397.37		485	5996.56
485.5	5414.45		485.5	6070.89
486	5426.23		486	6136.61
486.5	5432.61		486.5	6193.76
487	5433.36		487	6241.97
487.5	5428.48		487.5	6281.63
488	5418.01		488	6312.52
488.5	5402.09		488.5	6334.85
489	5380.95		489	6348.58
489.5	5354.83		489.5	6353.99
490	5324.18		490	6351.42
490.5	5289.34		490.5	6341.23
491	5250.87		491	6324.04
491.5	5209.3		491.5	6300.13
492	5165.32		492	6270.33
492.5	5119.58		492.5	6234.53
493	5072.69		493	6193.58
493.5	5025.41		493.5	6147.7
494	4978.48		494	6097.71
494.5	4932.52		494.5	6044.05
495	4888.18		495	5987.41
495.5	4846.13		495.5	5928.29
496	4806.88		496	5867.19
496.5	4771.04		496.5	5804.51
497	4738.88		497	5740.7
497.5	4710.86		497.5	5676.34
498	4686.99		498	5611.75
498.5	4667.46		498.5	5547.57
499	4652.08		499	5483.84
499.5	4640.91		499.5	5421.15
500	4633.49		500	5359.19
500.5	4629.83		500.5	5298.31
501	4629.17		501	5238.33
501.5	4631.06		501.5	5179.38
502	4634.71		502	5121.23
502.5	4639.46		502.5	5063.86
503	4644.44		503	5006.88
503.5	4648.87		503.5	4949.93
504	4651.96		504	4892.62
504.5	4652.92		504.5	4834.52
505	4650.73		505	4775.26
505.5	4644.7		505.5	4714.4
506	4634.08		506	4651.61
506.5	4618.1		506.5	4586.51
507	4596.24		507	4518.73
507.5	4567.95		507.5	4448.04
508	4532.9		508	4374.22
508.5	4490.8		508.5	4297.14
509	4441.5		509	4216.72
509.5	4385.03		509.5	4132.97
510	4321.52		510	4045.96
510.5	4251.26		510.5	3955.88
511	4174.66		511	3862.89
511.5	4092.24		511.5	3767.29
512	4004.6		512	3669.35
512.5	3912.59		512.5	3569.47
513	3816.79		513	3467.99
513.5	3718.06		513.5	3365.26
514	3617.24		514	3261.71
514.5	3515.24		514.5	3157.74
515	3412.91		515	3053.66
515.5	3310.99		515.5	2949.83
516	3210.38		516	2846.65
516.5	3111.5		516.5	2744.43
517	3014.92		517	2643.49
517.5	2920.94		517.5	2544.03
518	2830.08		518	2446.37
518.5	2742.38		518.5	2350.64
519	2658.14		519	2257.02
519.5	2577.15		519.5	2165.66
520	2499.41		520	2076.65
520.5	2424.55		520.5	1990.08
521	2352.35		521	1905.93
521.5	2282.48		521.5	1824.2
522	2214.6		522	1744.85
522.5	2148.28		522.5	1667.87
523	2083.15		523	1593.16
523.5	2018.73		523.5	1520.61
524	1954.86		524	1450.13
524.5	1891.19		524.5	1381.47
525	1827.66		525	1314.54
525.5	1763.9		525.5	1249.04
526	1700.02		526	1185.08
526.5	1635.68		526.5	1122.36
527	1571.09		527	1061
527.5	1506.17		527.5	1000.75
528	1441.24		528	941.676
528.5	1376.4		528.5	883.598
529	1311.86		529	826.59
529.5	1247.83		529.5	770.691
530	1184.48		530	716.052
530.5	1122.04		530.5	662.821
531	1060.71		531	611.083
531.5	1000.71		531.5	561.036
532	942.218		532	512.689
532.5	885.446		532.5	466.285
533	830.481		533	421.815
533.5	777.507		533.5	379.566
534	726.528		534	339.533
534.5	677.663		534.5	301.892
535	630.912		535	266.626
535.5	586.337		535.5	233.79
536	543.967		536	203.316
536.5	503.79		536.5	175.164
537	465.81		537	149.288
537.5	429.921		537.5	125.615
538	396.121		538	104.158
538.5	364.22		538.5	84.7615
539	334.314		539	67.4622
539.5	306.231		539.5	52.0151
540	280.017		540	38.4976
540.5	255.509		540.5	26.6584
541	232.676		541	16.6599
541.5	211.362		541.5	8.40527
542	191.482		542	1.98804
542.5	172.955		542.5	-2.63818
543	155.706		543	-5.47241
543.5	139.713		543.5	-6.53125
544	124.86		544	-5.86499
544.5	111.141		544.5	-3.43091
545	98.3906		545	0
545.5	86.6309		545.5	3.38452
546	75.6904		546	8.36377
546.5	65.6431		546.5	14.9048
547	56.374		547	22.8362
547.5	47.9353		547.5	28.2761
548	39.9595		548	34.8391
548.5	32.7195		548.5	42.3782
549	26.1743		549	50.7236
549.5	20.2742		549.5	59.7139
550	15.0056		550	69.176
550.5	10.3257		550.5	78.9058
551	6.25928		551	88.7585
551.5	2.74634		551.5	98.5488
552	-0.1853		552	108.192
552.5	-2.62183		552.5	117.503
553	-4.53662		553	126.442
553.5	-6.02197		553.5	134.885
554	-7.0481		554	142.739
554.5	-7.66113		554.5	149.924
555	-7.82959		555	156.362
555.5	-7.57397		555.5	162.023
556	-6.89624		556	166.838
556.5	-5.79175		556.5	170.762
557	-4.28174		557	173.749
557.5	-2.34253		557.5	175.758
558	0		558	176.765
558.5	2.07373		558.5	176.766
559	4.62524		559	175.747
559.5	7.01489		559.5	173.746
560	9.20972		560	170.757
560.5	11.2107		560.5	166.859
561	13.0952		561	162.095
561.5	14.9702		561.5	156.623
562	17.5596		562	150.549
562.5	20.9534		562.5	144.051
563	25.2065		563	137.272
563.5	30.3662		563.5	130.423
564	36.5166		564	123.68
564.5	43.6482		564.5	117.27
565	43.9692		565	111.439
565.5	45.3218		565.5	106.406
566	47.8601		566	102.433
566.5	51.5547		566.5	99.6587
567	56.5571		567	98.3503
567.5	62.8486		567.5	98.5454
568	70.5317		568	100.486
568.5	79.5984		568.5	104.269
569	90.0938		569	110.094
569.5	102.046		569.5	118.044
570	115.508		570	128.231
570.5	130.573		570.5	140.749
571	147.235		571	155.527
571.5	165.587		571.5	172.705
572	185.564		572	192.262
572.5	207.252		572.5	214.521
573	230.535		573	239.386
573.5	255.509		573.5	267.242
574	282.102		574	297.946
574.5	310.359		574.5	331.833
575	340.2		575	368.724
575.5	371.58		575.5	409.013
576	404.419		576	452.862
576.5	438.609		576.5	500.591
577	474.09		577	552.448
577.5	510.727		577.5	608.585
578	548.497		578	669.325
578.5	587.248		578.5	734.544
579	626.929		579	804.673
579.5	667.373		579.5	879.562
580	708.496		580	959.812
580.5	750.194		580.5	1045.25
581	792.354		581	1136.3
581.5	834.917		581.5	1232.82
582	877.779		582	1335.01
582.5	920.841		582.5	1442.71
583	963.962		583	1555.93
583.5	1007.02		583.5	1674.79
584	1049.89		584	1799.31
584.5	1092.43		584.5	1929.72
585	1134.56		585	2065.8
585.5	1176.06		585.5	2207.82
586	1216.83		586	2355.39
586.5	1256.54		586.5	2508.79
587	1295.07		587	2667.73
587.5	1332.1		587.5	2832.61
588	1367.51		588	3003.37
588.5	1401.01		588.5	3179.97
589	1432.49		589	3362.28
589.5	1461.68		589.5	3550.04
590	1488.33		590	3742.94
590.5	1512.29		590.5	3940.84
591	1533.33		591	4143.42
591.5	1551.39		591.5	4350.18
592	1566.31		592	4559.97
592.5	1578.2		592.5	4772.16
593	1586.87		593	4984.85
593.5	1592.44		593.5	5197.45
594	1594.76		594	5407.58
594.5	1593.96		594.5	5615.16
595	1590.04		595	5817.3
595.5	1583.12		595.5	6012.44
596	1573.35		596	6197.73
596.5	1560.81		596.5	6370.97
597	1545.67		597	6529.61
597.5	1527.89		597.5	6671.25
598	1507.66		598	6794.17
598.5	1484.97		598.5	6896.08
599	1460.08		599	6975.39
599.5	1432.97		599.5	7029.81
600	1403.88		600	7058.26
600.5	1372.86		600.5	7059.06
601	1340.03		601	7031.9
601.5	1305.45		601.5	6976.27
602	1269.27		602	6892.6
602.5	1231.68		602.5	6781.52
603	1192.86		603	6643.69
603.5	1153.07		603.5	6480.53
604	1112.49		604	6293.61
604.5	1071.39		604.5	6085.56
605	1029.91		605	5858.57
605.5	988.351		605.5	5616.14
606	947.013		606	5360.83
606.5	906.163		606.5	5095.93
607	866.138		607	4823.41
607.5	827.185		607.5	4546.69
608	789.604		608	4268.51
608.5	753.543		608.5	3991.86
609	719.253		609	3719.5
609.5	686.938		609.5	3453.73
610	656.79		610	3196.84
610.5	628.962		610.5	2949.77
611	603.557		611	2714.14
611.5	580.679		611.5	2490.43
612	560.271		612	2279.69
612.5	542.42		612.5	2082.03
613	526.993		613	1897.73
613.5	514.102		613.5	1726.49
614	503.6		614	1567.75
614.5	495.546		614.5	1420.92
615	489.791		615	1285.19
615.5	486.3		615.5	1160
616	484.961		616	1044.57
616.5	485.663		616.5	938.032
617	488.46		617	839.705
617.5	493.288		617.5	748.415
618	500.312		618	663.823
618.5	509.394		618.5	584.514
619	520.796		619	511.178
619.5	534.335		619.5	442.777
620	550.301		620	379.799
620.5	568.493		620.5	321.372
621	589.304		621	267.89
621.5	612.776		621.5	218.859
622	639.135		622	174.446
622.5	668.463		622.5	134.531
623	700.865		623	99.4795
623.5	736.442		623.5	69.5198
624	775.143		624	44.6904
624.5	817.114		624.5	25.345
625	862.247		625	11.3008
625.5	910.723		625.5	3.02393
626	962.338		626	0
626.5	1017.22		626.5	2.43848
627	1075.08		627	6.62769
627.5	1135.96		627.5	16.874
628	1199.57		628	32.9163
628.5	1265.89		628.5	55.1243
629	1334.72		629	83.3838
629.5	1406.08		629.5	117.789
630	1479.93		630	158.392
630.5	1556.16		630.5	205.03
631	1634.91		631	258.199
631.5	1715.97		631.5	317.868
632	1799.65		632	384.928
632.5	1885.57		632.5	459.099
633	1974.41		633	541.572
633.5	2066.04		633.5	631.892
634	2161.06		634	731.204
634.5	2259.53		634.5	839.042
635	2361.92		635	956.822
635.5	2468.4		635.5	1085
636	2579.27		636	1224.49
636.5	2694.78		636.5	1375.88
637	2815.27		637	1539.66
637.5	2941.05		637.5	1716.43
638	3072.28		638	1906.22
638.5	3209.16		638.5	2109.73
639	3351.65		639	2326.96
639.5	3499.7		639.5	2558.31
640	3653.29		640	2803.56
640.5	3812.09		640.5	3062.31
641	3976.1		641	3333.96
641.5	4144.69		641.5	3617.48
642	4317.42		642	3912.06
642.5	4493.41		642.5	4216.37
643	4671.88		643	4529.45
643.5	4851.81		643.5	4849.39
644	5032.14		644	5174.16
644.5	5212.15		644.5	5501.47
645	5390.68		645	5828.7
645.5	5566.6		645.5	6153.49
646	5738.08		646	6472.8
646.5	5904.18		646.5	6785.79
647	6062.85		647	7089.17
647.5	6213.21		647.5	7380.88
648	6353.48		648	7657.23
648.5	6483.05		648.5	7916.11
649	6600.39		649	8154.48
649.5	6704.42		649.5	8370.35
650	6793.91		650	8561.81
650.5	6867.82		650.5	8727.33
651	6925.5		651	8865.55
651.5	6966.19		651.5	8974.65
652	6989.96		652	9053.96
652.5	6996.25		652.5	9101.96
653	6985.5		653	9119.09
653.5	6957.35		653.5	9104.67
654	6912.39		654	9059.91
654.5	6851.02		654.5	8984.93
655	6774.17		655	8880.87
655.5	6682.9		655.5	8748.46
656	6578.39		656	8589.15
656.5	6462.11		656.5	8404.98
657	6334.78		657	8197.8
657.5	6198.02		657.5	7970.64
658	6052.97		658	7725.57
658.5	5901.72		658.5	7466.06
659	5745.39		659	7192.68
659.5	5586.06		659.5	6908.78
660	5424.97		660	6616.48
660.5	5263.63		660.5	6318.91
661	5102.92		661	6018.63
661.5	4944.06		661.5	5718.41
662	4788.15		662	5420.74
662.5	4636.18		662.5	5127.37
663	4489.2		663	4840.18
663.5	4347.86		663.5	4560.54
664	4212.88		664	4290.37
664.5	4084.52		664.5	4030.93
665	3963.04		665	3783.75
665.5	3848.58		665.5	3549.6
666	3741.25		666	3329.27
666.5	3641.31		666.5	3123.16
667	3548.56		667	2931.07
667.5	3463.12		667.5	2753.45
668	3384.66		668	2590.19
668.5	3313.02		668.5	2441.41
669	3247.93		669	2306.73
669.5	3189.31		669.5	2185.74
670	3137.04		670	2077.94
670.5	3090.81		670.5	1982.33
671	3050.58		671	1898.87
671.5	3015.82		671.5	1826.52
672	2986.61		672	1765.4
672.5	2962.23		672.5	1714.21
673	2943.03		673	1673.13
673.5	2928.36		673.5	1640.78
674	2918.43		674	1617.11
674.5	2912.83		674.5	1601.11
675	2911.53		675	1592.7
675.5	2914.22		675.5	1591.33
676	2920.7		676	1596.8
676.5	2930.8		676.5	1608.78
677	2944.23		677	1626.68
677.5	2961.04		677.5	1650.3
678	2980.98		678	1678.87
678.5	3004.13		678.5	1712.32
679	3030.1		679	1749.82
679.5	3058.96		679.5	1791.64
680	3090.36		680	1837.12
680.5	3124.24		680.5	1885.95
681	3160.37		681	1937.5
681.5	3198.7		681.5	1991.34
682	3239.04		682	2046.9
682.5	3281.18		682.5	2103.64
683	3324.89		683	2161.19
683.5	3369.86		683.5	2219.1
684	3415.85		684	2277.07
684.5	3462.49		684.5	2334.59
685	3509.58		685	2391.39
685.5	3556.77		685.5	2447.01
686	3603.94		686	2501.25
686.5	3650.74		686.5	2553.84
687	3696.97		687	2604.61
687.5	3742.35		687.5	2653.53
688	3786.71		688	2700.48
688.5	3829.89		688.5	2745.37
689	3871.78		689	2788.08
689.5	3912.33		689.5	2828.53
690	3951.54		690	2866.66
690.5	3989.41		690.5	2902.38
691	4025.97		691	2935.74
691.5	4061.27		691.5	2966.58
692	4095.4		692	2994.94
692.5	4128.46		692.5	3020.6
693	4160.57		693	3043.6
693.5	4191.82		693.5	3063.78
694	4222.33		694	3081.22
694.5	4252.16		694.5	3095.9
695	4281.42		695	3107.89
695.5	4310.2		695.5	3117.28
696	4338.6		696	3124.15
696.5	4366.72		696.5	3128.7
697	4394.63		697	3131.14
697.5	4422.45		697.5	3131.82
698	4450.18		698	3131
698.5	4477.97		698.5	3129.12
699	4505.8		699	3126.44
699.5	4533.85		699.5	3123.45
700	4562.02		700	3120.27
700.5	4590.47		700.5	3117.36
701	4619.05		701	3114.83
701.5	4647.83		701.5	3112.96
702	4676.65		702	3111.82
702.5	4705.56		702.5	3111.48
703	4734.26		703	3111.93
703.5	4762.47		703.5	3112.99
704	4789.84		704	3114.64
704.5	4815.91		704.5	3116.53
705	4840.34		705	3118.43
705.5	4862.5		705.5	3119.84
706	4882.18		706	3120.51
706.5	4898.64		706.5	3119.84
707	4911.6		707	3117.56
707.5	4920.35		707.5	3113.14
708	4924.49		708	3106.32
708.5	4923.54		708.5	3096.69
709	4917.2		709	3083.99
709.5	4905.23		709.5	3067.89
710	4887.52		710	3048.18
710.5	4864.01		710.5	3024.69
711	4834.75		711	2997.34
711.5	4799.93		711.5	2966.15
712	4759.84		712	2931.18
712.5	4714.9		712.5	2892.49
713	4665.61		713	2850.28
713.5	4612.58		713.5	2804.73
714	4556.5		714	2756.22
714.5	4497.93		714.5	2705.08
715	4437.48		715	2651.87
715.5	4375.77		715.5	2597.01
716	4313.57		716	2541.12
716.5	4251.54		716.5	2484.6
717	4190.42		717	2427.97
717.5	4130.75		717.5	2371.74
718	4073.22		718	2316.58
718.5	4018.07		718.5	2263.02
719	3965.74		719	2211.66
719.5	3916.38		719.5	2162.97
720	3870.32		720	2117.37
720.5	3827.77		720.5	2075.19
721	3788.86		721	2036.66
721.5	3753.69		721.5	2002.01
722	3722.23		722	1971.37
722.5	3694.42		722.5	1944.84
723	3670.17		723	1922.41
723.5	3649.34		723.5	1903.98
724	3631.85		724	1889.4
724.5	3617.46		724.5	1878.39
725	3606.14		725	1870.82
725.5	3597.52		725.5	1866.29
726	3591.61		726	1864.7
726.5	3588.02		726.5	1865.62
727	3586.8		727	1868.88
727.5	3587.62		727.5	1874.09
728	3590.55		728	1881.02
728.5	3595.4		728.5	1889.39
729	3602.12		729	1898.99
729.5	3610.63		729.5	1909.71
730	3620.83		730	1921.38
730.5	3632.69		730.5	1933.89
731	3646.07		731	1947
731.5	3661.08		731.5	1960.64
732	3677.63		732	1974.56
732.5	3695.75		732.5	1988.7
733	3715.32		733	2002.87
733.5	3736.24		733.5	2017.01
734	3758.41		734	2031.01
734.5	3781.62		734.5	2044.69
735	3805.74		735	2057.9
735.5	3830.53		735.5	2070.46
736	3855.85		736	2082.23
736.5	3881.43		736.5	2093.08
737	3906.98		737	2102.88
737.5	3932.15		737.5	2111.57
738	3956.56		738	2119.06
738.5	3979.86		738.5	2125.34
739	4001.61		739	2130.31
739.5	4021.53		739.5	2134.01
740	4039.19		740	2136.36
740.5	4054.54		740.5	2137.43
741	4067.05		741	2137.17
741.5	4076.47		741.5	2135.65
742	4082.39		742	2132.87
742.5	4084.57		742.5	2128.86
743	4082.76		743	2123.61
743.5	4076.79		743.5	2117.11
744	4066.55		744	2109.39
744.5	4051.91		744.5	2100.4
745	4032.85		745	2090.24
745.5	4009.26		745.5	2078.85
746	3981.24		746	2066.31
746.5	3948.77		746.5	2052.6
747	3912.08		747	2037.76
747.5	3871.31		747.5	2021.88
748	3826.73		748	2005.06
748.5	3778.55		748.5	1987.45
749	3727.01		749	1969.2
749.5	3672.46		749.5	1950.48
750	3615.24		750	1931.45
750.5	3555.86		750.5	1912.3
751	3494.69		751	1893.17
751.5	3432.34		751.5	1874.24
752	3369.2		752	1855.63
752.5	3305.85		752.5	1837.51
753	3242.5		753	1819.93
753.5	3179.57		753.5	1803.01
754	3117.47		754	1786.74
754.5	3056.64		754.5	1771.16
755	2997.47		755	1756.17
755.5	2940.27		755.5	1741.74
756	2885.37		756	1727.78
756.5	2832.93		756.5	1714.24
757	2783.11		757	1701.03
757.5	2735.99		757.5	1688.11
758	2691.64		758	1675.38
758.5	2650.08		758.5	1662.88
759	2611.3		759	1650.5
759.5	2575.27		759.5	1638.38
760	2541.85		760	1626.46
760.5	2510.95		760.5	1614.92
761	2482.36		761	1603.83
761.5	2456.02		761.5	1593.34
762	2431.7		762	1583.57
762.5	2409.3		762.5	1574.66
763	2388.64		763	1566.73
763.5	2369.54		763.5	1559.9
764	2351.91		764	1554.25
764.5	2335.51		764.5	1549.83
765	2320.32		765	1546.68
765.5	2306.1		765.5	1544.77
766	2292.98		766	1544.08
766.5	2280.76		766.5	1544.51
767	2269.51		767	1545.97
767.5	2259.08		767.5	1548.34
768	2249.51		768	1551.51
768.5	2240.73		768.5	1555.32
769	2232.73		769	1559.68
769.5	2225.5		769.5	1564.47
770	2219.01		770	1569.6
770.5	2213.26		770.5	1575.01
771	2208.23		771	1580.63
771.5	2203.9		771.5	1586.5
772	2200.21		772	1592.55
772.5	2197.16		772.5	1598.95
773	2194.67		773	1605.65
773.5	2192.75		773.5	1612.79
774	2191.3		774	1620.42
774.5	2190.36		774.5	1628.65
775	2189.84		775	1637.55
775.5	2189.76		775.5	1647.23
776	2190.07		776	1657.73
776.5	2190.77		776.5	1669.12
777	2191.86		777	1681.43
777.5	2193.34		777.5	1694.67
778	2195.22		778	1708.92
778.5	2197.49		778.5	1724.13
779	2200.24		779	1740.41
779.5	2203.42		779.5	1757.69
780	2207.11		780	1776.05
780.5	2211.29		780.5	1795.46
781	2216.03		781	1816.01
781.5	2221.32		781.5	1837.66
782	2227.2		782	1860.5
782.5	2233.67		782.5	1884.56
783	2240.74		783	1909.9
783.5	2248.41		783.5	1936.56
784	2256.67		784	1964.55
784.5	2265.52		784.5	1993.94
785	2274.94		785	2024.67
785.5	2285.01		785.5	2056.84
786	2295.65		786	2090.29
786.5	2307		786.5	2125.12
787	2318.97		787	2161.16
787.5	2331.74		787.5	2198.55
788	2345.23		788	2237.14
788.5	2359.61		788.5	2277.03
789	2374.91		789	2318.21
789.5	2391.3		789.5	2360.71
790	2408.93		790	2404.66
790.5	2427.93		790.5	2449.99
791	2448.51		791	2497.08
791.5	2470.78		791.5	2545.91
792	2495.04		792	2597.18
792.5	2521.22		792.5	2650.76
793	2549.72		793	2707.63
793.5	2580.48		793.5	2767.65
794	2613.95		794	2831.82
794.5	2650.13		794.5	2899.93
795	2689.37		795	2972.96
795.5	2731.73		795.5	3051.21
796	2777.47		796	3135.64
796.5	2826.71		796.5	3227.24
797	2879.56		797	3326.72
797.5	2936.19		797.5	3435.7
798	2996.71		798	3554.59
798.5	3061.45		798.5	3685.8
799	3130.39		799	3828.51
799.5	3203.91		799.5	3986.11
800	3281.9		800	4159.01
800.5	3364.7		800.5	4350.91
801	3452.25		801	4563.11
801.5	3544.78		801.5	4798.67
802	3642.3		802	5059.36
802.5	3744.84		802.5	5347.53
803	3852.34		803	5665.02
803.5	3964.63		803.5	6014.04
804	4081.46		804	6395.94
804.5	4202.46		804.5	6812.15
805	4327.24		805	7262.09
805.5	4455.53		805.5	7746.14
806	4586.54		806	8260.68
806.5	4720.09		806.5	8805.48
807	4854.81		807	9374.67
807.5	4990.16		807.5	9966.6
808	5124.48		808	10574
808.5	5256.86		808.5	11192.9
809	5385.64		809	11813.3
809.5	5509.75		809.5	12426.5
810	5627.89		810	13022.1
810.5	5738.84		810.5	13589.6
811	5841.18		811	14118.8
811.5	5933.3		811.5	14600.1
812	6013.88		812	15026
812.5	6081.3		812.5	15386.6
813	6134.71		813	15674.9
813.5	6172.76		813.5	15882.6
814	6195.03		814	16003.8
814.5	6200.58		814.5	16034.4
815	6189.27		815	15972.2
815.5	6160.68		815.5	15817.3
816	6114.84		816	15571.4
816.5	6052.07		816.5	15237.4
817	5972.94		817	14819.6
817.5	5878.5		817.5	14325.1
818	5769.59		818	13761.2
818.5	5647.81		818.5	13138.9
819	5514.01		819	12467.7
819.5	5369.86		819.5	11759.8
820	5216.75		820	11025.3
820.5	5056.71		820.5	10275.5
821	4891.55		821	9518.86
821.5	4723.3		821.5	8764.58
822	4553.87		822	8022.68
822.5	4384.82		822.5	7301.26
823	4217.65		823	6609.14
823.5	4053.47		823.5	5951.3
824	3893.66		824	5334.55
824.5	3738.99		824.5	4759.36
825	3590.81		825	4229.49
825.5	3449.53		825.5	3743.55
826	3316.03		826	3302.04
826.5	3190.34		826.5	2903.95
827	3072.73		827	2547.9
827.5	2962.96		827.5	2231.75
828	2860.89		828	1952.54
828.5	2766.28		828.5	1706.98
829	2678.75		829	1492.25
829.5	2597.87		829.5	1304.95
830	2523.14		830	1143.15
830.5	2453.91		830.5	1002.99
831	2389.64		831	883.268
831.5	2329.48		831.5	779.671
832	2273.31		832	692.089
832.5	2220.31		832.5	616.453
833	2170.31		833	552.696
833.5	2122.52		833.5	498.078
834	2076.67		834	453.247
834.5	2032.1		834.5	416.561
835	1988.52		835	387.476
835.5	1945.45		835.5	365.007
836	1902.61		836	348.199
836.5	1859.83		836.5	336.514
837	1816.9		837	328.797
837.5	1773.73		837.5	324.814
838	1730.07		838	323.297
838.5	1686		838.5	324.646
839	1641.33		839	327.866
839.5	1596.34		839.5	332.847
840	1550.95		840	338.792
840.5	1505.51		840.5	345.506
841	1460.06		841	352.458
841.5	1414.98		841.5	359.427
842	1370.37		842	366.145
842.5	1326.57		842.5	372.43
843	1283.83		843	378.295
843.5	1242.44		843.5	383.666
844	1202.67		844	388.584
844.5	1164.78		844.5	392.935
845	1128.98		845	396.838
845.5	1095.43		845.5	400.219
846	1064.27		846	403.223
846.5	1035.54		846.5	405.831
847	1009.34		847	408.171
847.5	985.64		847.5	410.267
848	964.499		848	412.207
848.5	945.839		848.5	414.027
849	929.622		849	415.828
849.5	915.756		849.5	417.698
850	904.14		850	419.775
850.5	894.713		850.5	422.195
851	887.333		851	425.108
851.5	881.953		851.5	428.665
852	878.387		852	433.009
852.5	876.609		852.5	438.272
853	876.411		853	444.62
853.5	877.728		853.5	452.136
854	880.386		854	460.973
854.5	884.298		854.5	471.127
855	889.322		855	482.632
855.5	895.321		855.5	495.394
856	902.172		856	509.31
856.5	909.649		856.5	524.211
857	917.563		857	539.868
857.5	925.644		857.5	556.084
858	933.647		858	572.53
858.5	941.295		858.5	588.92
859	948.345		859	604.846
859.5	954.563		859.5	619.97
860	959.664		860	633.884
860.5	963.524		860.5	646.278
861	965.805		861	656.849
861.5	966.317		861.5	665.366
862	964.782		862	671.641
862.5	961.033		862.5	675.546
863	954.887		863	676.976
863.5	946.241		863.5	675.927
864	935.017		864	672.425
864.5	921.166		864.5	666.603
865	904.69		865	658.615
865.5	885.609		865.5	648.669
866	864.008		866	637.002
866.5	839.993		866.5	623.829
867	813.74		867	609.423
867.5	785.463		867.5	594.031
868	755.387		868	577.937
868.5	723.741		868.5	561.395
869	690.778		869	544.632
869.5	656.77		869.5	527.896
870	621.966		870	511.271
870.5	586.702		870.5	494.941
871	551.233		871	478.893
871.5	515.913		871.5	463.277
872	480.954		872	448.033
872.5	446.684		872.5	433.25
873	413.178		873	418.843
873.5	380.648		873.5	404.821
874	349.216		874	391.091
874.5	318.974		874.5	377.605
875	290.042		875	364.272
875.5	262.487		875.5	351.03
876	236.386		876	337.809
876.5	211.766		876.5	324.553
877	188.647		877	311.192
877.5	167.042		877.5	297.696
878	146.925		878	283.996
878.5	128.331		878.5	270.096
879	111.184		879	255.948
879.5	95.5316		879.5	241.594
880	81.295		880	227.006
880.5	68.5006		880.5	212.236
881	57.0599		881	197.274
881.5	46.9528		881.5	182.176
882	38.1043		882	166.973
882.5	30.4817		882.5	151.739
883	24.0079		883	136.559
883.5	18.5831		883.5	121.514
884	14.1262		884	106.729
884.5	10.4818		884.5	92.2731
885	7.58423		885	78.318
885.5	5.24109		885.5	64.8825
886	3.42993		886	52.1997
886.5	1.94885		886.5	40.2887
887	0.86047		887	29.4209
887.5	0		887.5	19.6971
888	-1.51306		888	11.3545
888.5	-2.84399		888.5	4.51917
889	-3.90649		889	-0.62305
889.5	-4.69324		889.5	-3.92749
890	-5.09766		890	-5.28284
890.5	-4.99536		890.5	-4.53809
891	-4.27515		891	-2.19824
891.5	-2.72827		891.5	0
892	-1.23584		892	3.41772
892.5	0		892.5	9.27405
893	2.0564		893	17.4741
893.5	3.58252		893.5	28.1262
894	6.61108		894	41.1349
894.5	11.3744		894.5	56.5277
895	17.9331		895	74.1998
895.5	26.4367		895.5	94.0903
896	36.9299		896	116.13
896.5	49.4904		896.5	140.214
897	64.1544		897	166.364
897.5	80.9164		897.5	194.409
898	99.8148		898	224.505
898.5	120.783		898.5	256.46
899	143.883		899	290.523
899.5	169.012		899.5	326.507
900	196.235		900	364.62
900.5	225.432		900.5	404.79
901	256.653		901	447.179
901.5	289.804		901.5	491.828
902	324.873		902	538.821
902.5	361.778		902.5	588.222
903	400.429		903	640.049
903.5	440.739		903.5	694.333
904	482.534		904	751.024
904.5	525.658		904.5	810.035
905	569.87		905	871.296
905.5	614.989		905.5	934.564
906	660.754		906	999.647
906.5	706.933		906.5	1066.1
907	753.298		907	1133.63
907.5	799.514		907.5	1201.74
908	845.384		908	1270.04
908.5	890.534		908.5	1338.03
909	934.687		909	1405.28
909.5	977.508		909.5	1471.32
910	1018.77		910	1535.73
910.5	1058.21		910.5	1598
911	1095.65		911	1657.7
911.5	1130.93		911.5	1714.43
912	1163.9		912	1767.9
912.5	1194.52		912.5	1817.92
913	1222.67		913	1864.3
913.5	1248.34		913.5	1906.97
914	1271.42		914	1945.87
914.5	1291.98		914.5	1981.06
915	1309.95		915	2012.57
915.5	1325.39		915.5	2040.52
916	1338.27		916	2065.05
916.5	1348.63		916.5	2086.28
917	1356.53		917	2104.47
917.5	1361.98		917.5	2119.6
918	1365.06		918	2131.99
918.5	1365.71		918.5	2141.55
919	1364.09		919	2148.65
919.5	1360.08		919.5	2153.19
920	1353.86		920	2155.44
920.5	1345.28		920.5	2155.32
921	1334.5		921	2153.01
921.5	1321.49		921.5	2148.51
922	1306.41		922	2141.86
922.5	1289.3		922.5	2133.07
923	1270.28		923	2122.18
923.5	1249.49		923.5	2109.33
924	1227.03		924	2094.56
924.5	1203.11		924.5	2078.1
925	1177.76		925	2060
925.5	1151.21		925.5	2040.54
926	1123.53		926	2019.85
926.5	1094.92		926.5	1998.18
927	1065.53		927	1975.67
927.5	1035.48		927.5	1952.55
928	1005		928	1929.02
928.5	974.257		928.5	1905.25
929	943.497		929	1881.44
929.5	912.871		929.5	1857.75
930	882.601		930	1834.34
930.5	852.883		930.5	1811.34
931	823.94		931	1788.92
931.5	796.012		931.5	1767.14
932	769.281		932	1746.07
932.5	744.044		932.5	1725.86
933	720.523		933	1706.5
933.5	699.067		933.5	1688.19
934	679.82		934	1670.89
934.5	663.099		934.5	1654.82
935	649.028		935	1640.11
935.5	637.84		935.5	1626.96
936	629.628		936	1615.58
936.5	624.495		936.5	1606.13
937	622.471		937	1598.88
937.5	623.569		937.5	1593.96
938	627.799		938	1591.68
938.5	635.035		938.5	1592.03
939	645.276		939	1595.36
939.5	658.279		939.5	1601.65
940	674.089		940	1611.21
940.5	692.409		940.5	1624.02
941	713.218		941	1640.27
941.5	736.24		941.5	1659.95
942	761.41		942	1683.14
942.5	788.544		942.5	1709.83
943	817.529		943	1739.93
943.5	848.267		943.5	1773.46
944	880.619		944	1810.21
944.5	914.591		944.5	1850.3
945	950.048		945	1893.43
945.5	986.958		945.5	1939.82
946	1025.16		946	1989.15
946.5	1064.58		946.5	2041.71
947	1105.09		947	2097.31
947.5	1146.48		947.5	2156.1
948	1188.56		948	2217.96
948.5	1231.03		948.5	2282.95
949	1273.67		949	2351.09
949.5	1316.19		949.5	2422.39
950	1358.33		950	2497
950.5	1399.75		950.5	2574.85
951	1440.19		951	2656.22
951.5	1479.35		951.5	2741
952	1516.99		952	2829.43
952.5	1552.81		952.5	2921.35
953	1586.64		953	3016.89
953.5	1618.29		953.5	3115.96
954	1647.72		954	3218.52
954.5	1674.86		954.5	3324.46
955	1699.73		955	3433.57
955.5	1722.37		955.5	3545.67
956	1742.88		956	3660.47
956.5	1761.39		956.5	3777.65
957	1778.07		957	3896.84
957.5	1793.13		957.5	4017.54
958	1806.82		958	4139.4
958.5	1819.33		958.5	4261.74
959	1830.96		959	4384.16
959.5	1841.87		959.5	4505.69
960	1852.3		960	4625.81
960.5	1862.48		960.5	4743.49
961	1872.56		961	4858.14
961.5	1882.81		961.5	4968.86
962	1893.36		962	5074.99
962.5	1904.49		962.5	5175.75
963	1916.37		963	5270.47
963.5	1929.23		963.5	5358.55
964	1943.25		964	5439.36
964.5	1958.6		964.5	5512.36
965	1975.52		965	5577.09
965.5	1994.14		965.5	5633.28
966	2014.74		966	5680.74
966.5	2037.35		966.5	5719.42
967	2062.31		967	5749.47
967.5	2089.68		967.5	5771.09
968	2119.8		968	5784.73
968.5	2152.74		968.5	5790.79
969	2188.74		969	5790.16
969.5	2227.9		969.5	5783.74
970	2270.33		970	5772.76
970.5	2316.12		970.5	5758.29
971	2365.28		971	5741.69
971.5	2417.82		971.5	5724.1
972	2473.69		972	5706.94
972.5	2532.81		972.5	5691.49
973	2595.02		973	5679.04
973.5	2660.1		973.5	5670.85
974	2727.87		974	5668.17
974.5	2797.98		974.5	5672.01
975	2870.14		975	5683.17
975.5	2943.88		975.5	5702.22
976	3018.85		976	5729.31
976.5	3094.5		976.5	5764.56
977	3170.37		977	5807.63
977.5	3245.79		977.5	5858.28
978	3320.14		978	5915.68
978.5	3392.76		978.5	5979.28
979	3463.08		979	6047.81
979.5	3530.54		979.5	6120.24
980	3594.51		980	6195.08
980.5	3654.57		980.5	6271.17
981	3710.09		981	6347.29
981.5	3760.84		981.5	6422.35
982	3806.29		982	6495.19
982.5	3846.15		982.5	6564.94
983	3880.13		983	6630.69
983.5	3908.1		983.5	6691.88
984	3929.98		984	6747.77
984.5	3945.77		984.5	6798.09
985	3955.62		985	6842.41
985.5	3959.64		985.5	6880.74
986	3958.19		986	6913.02
986.5	3951.49		986.5	6939.25
987	3940.04		987	6959.54
987.5	3924.25		987.5	6973.96
988	3904.7		988	6982.71
988.5	3881.89		988.5	6985.97
989	3856.39		989	6983.97
989.5	3828.7		989.5	6977.09
990	3799.36		990	6965.63
990.5	3769.01		990.5	6950.18
991	3738.06		991	6930.98
991.5	3707.2		991.5	6908.74
992	3676.7		992	6883.89
992.5	3647.26		992.5	6857.29
993	3618.9		993	6829.5
993.5	3592.17		993.5	6801.62
994	3566.8		994	6774.2
994.5	3543.09		994.5	6748.19
995	3520.74		995	6724.02
995.5	3499.79		995.5	6702.02
996	3479.89		996	6682.33
996.5	3460.82		996.5	6664.5
997	3442.13		997	6648.48
997.5	3423.33		997.5	6632.91
998	3403.84		998	6617.66
998.5	3383		998.5	6600.45
999	3360.23		999	6580.81
999.5	3334.89		999.5	6555.84
1000	3306.47		1000	6523.91
1000.5	3274.39		1000.5	6482.3
1001	3238.25		1001	6429.13
1001.5	3197.63		1001.5	6362.24
1002	3152.23		1002	6280.03
1002.5	3101.85		1002.5	6181
1003	3046.38		1003	6064.29
1003.5	2985.86		1003.5	5928.98
1004	2920.42		1004	5775.27
1004.5	2850.33		1004.5	5603.23
1005	2775.9		1005	5414.46
1005.5	2697.57		1005.5	5210.06
1006	2615.79		1006	4992.49
1006.5	2531.1		1006.5	4763.69
1007	2444.07		1007	4526.55
1007.5	2355.24		1007.5	4283.59
1008	2265.31		1008	4037.85
1008.5	2174.86		1008.5	3791.91
1009	2084.49		1009	3548.77
1009.5	1994.69		1009.5	3310.67
1010	1905.99		1010	3080.44
1010.5	1818.83		1010.5	2859.39
1011	1733.71		1011	2649.64
1011.5	1650.97		1011.5	2451.31
1012	1570.95		1012	2265.5
1012.5	1493.95		1012.5	2092.29
1013	1420.27		1013	1931.84
1013.5	1350.28		1013.5	1783.89
1014	1284.08		1014	1647.85
1014.5	1222.05		1014.5	1523.18
1015	1164.25		1015	1409.1
1015.5	1111.01		1015.5	1304.78
1016	1062.39		1016	1209.79
1016.5	1018.58		1016.5	1123.26
1017	979.644		1017	1045.16
1017.5	945.613		1017.5	974.458
1018	916.589		1018	911.507
1018.5	892.485		1018.5	855.256
1019	873.489		1019	806.169
1019.5	859.353		1019.5	763.453
1020	850.305		1020	727.41
1020.5	846.014		1020.5	697.664
1021	846.537		1021	674.305
1021.5	851.541		1021.5	657.161
1022	860.923		1022	646.091
1022.5	874.375		1022.5	640.866
1023	891.649		1023	640.984
1023.5	912.458		1023.5	646.168
1024	936.421		1024	655.71
1024.5	963.374		1024.5	669.287
1025	992.919		1025	686.05
1025.5	1024.85		1025.5	705.594
1026	1058.66		1026	727.108
1026.5	1094.15		1026.5	750.259
1027	1130.85		1027	774.402
1027.5	1168.47		1027.5	799.149
1028	1206.64		1028	824.038
1028.5	1244.97		1028.5	848.681
1029	1283.13		1029	872.828
1029.5	1320.75		1029.5	896.146
1030	1357.55		1030	918.596
1030.5	1393.24		1030.5	939.942
1031	1427.56		1031	960.355
1031.5	1460.21		1031.5	979.733
1032	1491		1032	998.351
1032.5	1519.76		1032.5	1016.25
1033	1546.27		1033	1033.61
1033.5	1570.49		1033.5	1050.55
1034	1592.18		1034	1067.23
1034.5	1611.35		1034.5	1083.81
1035	1627.76		1035	1100.43
1035.5	1641.43		1035.5	1117.2
1036	1652.17		1036	1134.22
1036.5	1659.95		1036.5	1151.43
1037	1664.69		1037	1168.89
1037.5	1666.31		1037.5	1186.41
1038	1664.84		1038	1203.99
1038.5	1660.17		1038.5	1221.33
1039	1652.35		1039	1238.39
1039.5	1641.21		1039.5	1254.81
1040	1626.88		1040	1270.51
1040.5	1609.18		1040.5	1285.1
1041	1588.24		1041	1298.35
1041.5	1564.05		1041.5	1309.92
1042	1536.77		1042	1319.54
1042.5	1506.52		1042.5	1326.92
1043	1473.49		1043	1331.84
1043.5	1437.89		1043.5	1334.09
1044	1399.95		1044	1333.51
1044.5	1360		1044.5	1329.99
1045	1318.27		1045	1323.45
1045.5	1275.15		1045.5	1313.88
1046	1230.82		1046	1301.28
1046.5	1185.67		1046.5	1285.73
1047	1139.95		1047	1267.34
1047.5	1093.99		1047.5	1246.24
1048	1048.07		1048	1222.62
1048.5	1002.43		1048.5	1196.7
1049	957.358		1049	1168.75
1049.5	913.056		1049.5	1139.04
1050	869.799		1050	1107.92
1050.5	827.754		1050.5	1075.67
1051	787.12		1051	1042.71
1051.5	748.066		1051.5	1009.32
1052	710.77		1052	975.946
1052.5	675.395		1052.5	942.885
1053	642.06		1053	910.507
[truncated: 4,919 more rows]

## Sheet: FT IR 
Wavenumber	Absorbance		Wavenumber	Absorbance
cm-1	a.u.		cm-1	a.u.
	M1			M2
399.199	0.3444		399.199	0.12492
401.127	0.34947		401.127	0.15572
403.056	0.31555		403.056	0.14952
404.984	0.30593		404.984	0.154
406.913	0.26363		406.913	0.16321
408.841	0.24316		408.841	0.16918
410.77	0.21458		410.77	0.14715
412.698	0.20427		412.698	0.13866
414.627	0.18608		414.627	0.13511
416.555	0.17248		416.555	0.1351
418.484	0.15499		418.484	0.11837
420.412	0.15291		420.412	0.11206
422.341	0.15247		422.341	0.10568
424.269	0.16102		424.269	0.11448
426.198	0.16257		426.198	0.12182
428.126	0.15943		428.126	0.12107
430.055	0.15179		430.055	0.11338
431.983	0.14902		431.983	0.11473
433.912	0.14832		433.912	0.11849
435.84	0.15204		435.84	0.11966
437.769	0.15254		437.769	0.11443
439.697	0.15355		439.697	0.1142
441.626	0.15302		441.626	0.1141
443.554	0.15718		443.554	0.11785
445.483	0.16041		445.483	0.11877
447.411	0.16003		447.411	0.11829
449.34	0.15922		449.34	0.1194
451.268	0.16058		451.268	0.12011
453.197	0.15994		453.197	0.11845
455.125	0.15941		455.125	0.11878
457.054	0.15925		457.054	0.11698
458.982	0.16196		458.982	0.11647
460.911	0.16066		460.911	0.11587
462.839	0.16124		462.839	0.11668
464.768	0.16234		464.768	0.11545
466.696	0.16137		466.696	0.11384
468.625	0.15928		468.625	0.1118
470.553	0.16179		470.553	0.11254
472.482	0.16214		472.482	0.11137
474.41	0.1589		474.41	0.1067
476.339	0.15508		476.339	0.10187
478.267	0.1547		478.267	0.10047
480.196	0.15289		480.196	0.0984
482.124	0.15002		482.124	0.09532
484.053	0.14553		484.053	0.09124
485.981	0.14363		485.981	0.08758
487.91	0.14126		487.91	0.08342
489.838	0.13892		489.838	0.08122
491.767	0.13517		491.767	0.07884
493.695	0.13037		493.695	0.07504
495.624	0.12556		495.624	0.0722
497.552	0.12345		497.552	0.07141
499.481	0.12092		499.481	0.06863
501.409	0.11684		501.409	0.06657
503.338	0.11393		503.338	0.06464
505.266	0.11255		505.266	0.06326
507.195	0.10941		507.195	0.06195
509.123	0.10699		509.123	0.06052
511.052	0.10573		511.052	0.05913
512.98	0.10387		512.98	0.05699
514.909	0.10214		514.909	0.05544
516.837	0.10213		516.837	0.05579
518.766	0.10291		518.766	0.05621
520.694	0.10243		520.694	0.05527
522.623	0.10082		522.623	0.05378
524.551	0.09974		524.551	0.05377
526.48	0.10073		526.48	0.0541
528.408	0.10215		528.408	0.05327
530.337	0.10221		530.337	0.05278
532.265	0.10212		532.265	0.05293
534.194	0.10235		534.194	0.05255
536.122	0.10279		536.122	0.05182
538.051	0.10305		538.051	0.0518
539.979	0.1034		539.979	0.05201
541.908	0.10385		541.908	0.05195
543.836	0.10492		543.836	0.05239
545.765	0.10586		545.765	0.05323
547.693	0.10608		547.693	0.05265
549.622	0.10583		549.622	0.05194
551.55	0.10627		551.55	0.05215
553.479	0.10663		553.479	0.05271
555.407	0.10663		555.407	0.05271
557.336	0.10646		557.336	0.05255
559.264	0.1069		559.264	0.05281
561.193	0.10672		561.193	0.05302
563.121	0.1063		563.121	0.05304
565.05	0.10693		565.05	0.05314
566.978	0.10645		566.978	0.05322
568.907	0.10627		568.907	0.05347
570.835	0.10653		570.835	0.05357
572.764	0.10589		572.764	0.05302
574.692	0.10565		574.692	0.05302
576.621	0.10527		576.621	0.05318
578.549	0.10539		578.549	0.05333
580.478	0.10551		580.478	0.05362
582.406	0.10512		582.406	0.05396
584.335	0.10444		584.335	0.05389
586.263	0.10383		586.263	0.05343
588.192	0.10341		588.192	0.05318
590.12	0.10328		590.12	0.05347
592.049	0.10317		592.049	0.05386
593.977	0.10275		593.977	0.05344
595.906	0.10205		595.906	0.05303
597.834	0.10162		597.834	0.05334
599.763	0.10144		599.763	0.05359
601.691	0.10093		601.691	0.0532
603.62	0.10027		603.62	0.05245
605.548	0.09999		605.548	0.05222
607.477	0.09949		607.477	0.0518
609.405	0.09925		609.405	0.05158
611.334	0.0988		611.334	0.05146
613.262	0.09853		613.262	0.05134
615.191	0.09847		615.191	0.05173
617.119	0.09806		617.119	0.05165
619.048	0.09743		619.048	0.05079
620.976	0.09711		620.976	0.0507
622.905	0.09671		622.905	0.05083
624.833	0.09666		624.833	0.05061
626.762	0.09729		626.762	0.05055
628.69	0.09725		628.69	0.05064
630.619	0.09656		630.619	0.05067
632.547	0.09598		632.547	0.05068
634.476	0.09527		634.476	0.05061
636.404	0.09472		636.404	0.05057
638.333	0.09506		638.333	0.0505
640.261	0.09523		640.261	0.05019
642.19	0.0957		642.19	0.05018
644.118	0.09646		644.118	0.05048
646.047	0.09786		646.047	0.05129
647.975	0.09902		647.975	0.05228
649.904	0.10145		649.904	0.05297
651.832	0.1059		651.832	0.05426
653.761	0.11433		653.761	0.05713
655.689	0.13023		655.689	0.06261
657.618	0.15447		657.618	0.07091
659.546	0.17422		659.546	0.07812
661.475	0.17783		661.475	0.07932
663.403	0.17383		663.403	0.07729
665.332	0.16911		665.332	0.07606
667.26	0.16641		667.26	0.07902
669.189	0.16704		669.189	0.08028
671.117	0.16761		671.117	0.07769
673.046	0.16891		673.046	0.07743
674.974	0.17164		674.974	0.07878
676.903	0.17549		676.903	0.0809
678.831	0.18067		678.831	0.08317
680.76	0.18598		680.76	0.08521
682.688	0.19085		682.688	0.08712
684.617	0.19458		684.617	0.08884
686.545	0.19568		686.545	0.08935
688.474	0.19422		688.474	0.08876
690.402	0.19192		690.402	0.08813
692.331	0.1912		692.331	0.08761
694.259	0.19179		694.259	0.0872
696.188	0.19233		696.188	0.08672
698.116	0.19237		698.116	0.08656
700.045	0.19239		700.045	0.08614
701.973	0.19186		701.973	0.08549
703.902	0.18874		703.902	0.08412
705.83	0.18227		705.83	0.08157
707.759	0.17154		707.759	0.07795
709.687	0.15794		709.687	0.07354
711.616	0.14481		711.616	0.06849
713.544	0.135		713.544	0.06424
715.472	0.12769		715.472	0.06133
717.401	0.12322		717.401	0.05993
719.33	0.12078		719.33	0.05934
721.258	0.12033		721.258	0.05869
723.187	0.12191		723.187	0.05857
725.115	0.12406		725.115	0.05931
727.044	0.12618		727.044	0.05983
728.972	0.12923		728.972	0.06096
730.9	0.13234		730.9	0.06234
732.829	0.13675		732.829	0.06391
734.758	0.14213		734.758	0.06572
736.686	0.14837		736.686	0.06792
738.615	0.15468		738.615	0.07049
740.543	0.16053		740.543	0.07338
742.472	0.16552		742.472	0.07597
744.4	0.1716		744.4	0.07924
746.328	0.17898		746.328	0.08291
748.257	0.18728		748.257	0.08642
750.186	0.1965		750.186	0.08945
752.114	0.20694		752.114	0.09236
754.043	0.2182		754.043	0.09552
755.971	0.23077		755.971	0.09877
757.899	0.24371		757.899	0.10189
759.828	0.25849		759.828	0.10584
761.756	0.27715		761.756	0.11159
763.685	0.29846		763.685	0.1178
765.614	0.32375		765.614	0.12533
767.542	0.35339		767.542	0.13385
769.471	0.38607		769.471	0.14371
771.399	0.42296		771.399	0.15465
773.327	0.4636		773.327	0.16536
775.256	0.50809		775.256	0.1772
777.184	0.55341		777.184	0.18837
779.113	0.59885		779.113	0.19825
781.042	0.6431		781.042	0.20621
782.97	0.68758		782.97	0.213
784.898	0.73167		784.898	0.21849
786.827	0.77468		786.827	0.22252
788.755	0.80464		788.755	0.2241
790.684	0.81398		790.684	0.22388
792.612	0.80081		792.612	0.22164
794.541	0.77414		794.541	0.21807
796.47	0.73722		796.47	0.21295
798.398	0.68995		798.398	0.20617
800.326	0.63458		800.326	0.19747
802.255	0.57698		802.255	0.18779
804.183	0.52226		804.183	0.17809
806.112	0.47589		806.112	0.1691
808.04	0.43602		808.04	0.16066
809.969	0.40298		809.969	0.15262
811.898	0.37674		811.898	0.14539
813.826	0.35574		813.826	0.13939
815.755	0.33551		815.755	0.13352
817.683	0.31468		817.683	0.12768
819.611	0.29006		819.611	0.12051
821.54	0.2612		821.54	0.11085
823.468	0.23067		823.468	0.09995
825.397	0.20305		825.397	0.09029
827.325	0.18044		827.325	0.0824
829.254	0.16352		829.254	0.07604
831.182	0.15189		831.182	0.07179
833.111	0.14405		833.111	0.06895
835.039	0.13838		835.039	0.06692
836.968	0.13501		836.968	0.0658
838.896	0.13333		838.896	0.06551
840.825	0.13275		840.825	0.06581
842.753	0.13238		842.753	0.06608
844.682	0.13217		844.682	0.06626
846.61	0.13192		846.61	0.06641
848.539	0.13239		848.539	0.06709
850.467	0.1337		850.467	0.06785
852.396	0.1365		852.396	0.06921
854.324	0.14099		854.324	0.0714
856.253	0.14727		856.253	0.07457
858.181	0.15408		858.181	0.0779
860.11	0.16023		860.11	0.0808
862.038	0.16398		862.038	0.08285
863.967	0.16454		863.967	0.0839
865.895	0.16287		865.895	0.08409
867.824	0.16027		867.824	0.08373
869.752	0.1568		869.752	0.08309
871.681	0.15291		871.681	0.08242
873.609	0.14836		873.609	0.08127
875.538	0.14323		875.538	0.07974
877.466	0.13693		877.466	0.07784
879.395	0.13015		879.395	0.07554
881.323	0.12293		881.323	0.07312
883.252	0.11588		883.252	0.07084
885.18	0.10973		885.18	0.06853
887.109	0.10469		887.109	0.06666
889.037	0.10057		889.037	0.06536
890.966	0.09734		890.966	0.06424
892.894	0.09461		892.894	0.06307
894.823	0.09246		894.823	0.06193
896.751	0.09054		896.751	0.06092
898.68	0.08888		898.68	0.06034
900.608	0.08784		900.608	0.06
902.537	0.08718		902.537	0.05947
904.465	0.08653		904.465	0.05887
906.394	0.08596		906.394	0.05851
908.322	0.08551		908.322	0.0581
910.251	0.08535		910.251	0.0578
912.179	0.085		912.179	0.05737
914.108	0.08469		914.108	0.05704
916.036	0.08439		916.036	0.05687
917.965	0.08422		917.965	0.05673
919.893	0.08413		919.893	0.05641
921.822	0.08442		921.822	0.05621
923.75	0.08486		923.75	0.05606
925.679	0.08536		925.679	0.05587
927.607	0.08598		927.607	0.05557
929.536	0.08697		929.536	0.05548
931.464	0.08789		931.464	0.05551
933.393	0.08908		933.393	0.05545
935.321	0.09061		935.321	0.05549
937.25	0.09216		937.25	0.05583
939.178	0.09377		939.178	0.05621
941.107	0.09583		941.107	0.05667
943.035	0.09818		943.035	0.05721
944.964	0.10067		944.964	0.05786
946.892	0.10335		946.892	0.05863
948.821	0.10646		948.821	0.05971
950.749	0.10979		950.749	0.06117
952.678	0.11328		952.678	0.06259
954.606	0.11715		954.606	0.06403
956.535	0.1215		956.535	0.06565
958.463	0.12642		958.463	0.06753
960.392	0.1321		960.392	0.0697
962.32	0.13846		962.32	0.07204
964.249	0.14567		964.249	0.0747
966.177	0.1538		966.177	0.07765
968.106	0.16297		968.106	0.08084
970.034	0.17301		970.034	0.0843
971.963	0.18451		971.963	0.08844
973.891	0.1975		973.891	0.09339
975.82	0.21228		975.82	0.09916
977.748	0.2291		977.748	0.10571
979.677	0.24825		979.677	0.11286
981.605	0.26978		981.605	0.12047
983.534	0.2942		983.534	0.12889
985.462	0.32159		985.462	0.13817
987.391	0.35234		987.391	0.14783
989.319	0.38632		989.319	0.15782
991.248	0.42363		991.248	0.16861
993.176	0.46371		993.176	0.17986
995.105	0.50615		995.105	0.19104
997.033	0.54942		997.033	0.20159
998.962	0.59359		998.962	0.21171
1000.89	0.63703		1000.89	0.22087
1002.82	0.67875		1002.82	0.2286
1004.75	0.71609		1004.75	0.23471
1006.68	0.74794		1006.68	0.23928
1008.6	0.77018		1008.6	0.24201
1010.53	0.78038		1010.53	0.24313
1012.46	0.77576		1012.46	0.24259
1014.39	0.7586		1014.39	0.24075
1016.32	0.732		1016.32	0.23777
1018.25	0.70162		1018.25	0.23421
1020.17	0.67018		1020.17	0.23025
1022.1	0.64006		1022.1	0.22621
1024.03	0.61197		1024.03	0.22205
1025.96	0.5868		1025.96	0.21815
1027.89	0.5641		1027.89	0.21451
1029.82	0.54411		1029.82	0.21096
1031.75	0.5259		1031.75	0.20763
1033.67	0.51007		1033.67	0.20464
1035.6	0.49558		1035.6	0.20182
1037.53	0.48287		1037.53	0.19929
1039.46	0.47155		1039.46	0.19676
1041.39	0.46163		1041.39	0.1944
1043.32	0.45282		1043.32	0.19235
1045.25	0.44526		1045.25	0.19049
1047.17	0.43861		1047.17	0.18884
1049.1	0.43319		1049.1	0.18756
1051.03	0.42855		1051.03	0.18631
1052.96	0.42502		1052.96	0.18522
1054.89	0.42217		1054.89	0.18442
1056.82	0.4202		1056.82	0.18372
1058.74	0.419		1058.74	0.18309
1060.67	0.41865		1060.67	0.18263
1062.6	0.41861		1062.6	0.18226
1064.53	0.41907		1064.53	0.18191
1066.46	0.41999		1066.46	0.18178
1068.39	0.42139		1068.39	0.18164
1070.32	0.4227		1070.32	0.18136
1072.24	0.42435		1072.24	0.18119
1074.17	0.42574		1074.17	0.18101
1076.1	0.4267		1076.1	0.18068
1078.03	0.42693		1078.03	0.18017
1079.96	0.42643		1079.96	0.17938
1081.89	0.42468		1081.89	0.17812
1083.82	0.42136		1083.82	0.17659
1085.74	0.41597		1085.74	0.17466
1087.67	0.40868		1087.67	0.17208
1089.6	0.39913		1089.6	0.16901
1091.53	0.38699		1091.53	0.16544
1093.46	0.37249		1093.46	0.16105
1095.39	0.35646		1095.39	0.15624
1097.32	0.33906		1097.32	0.15101
1099.24	0.32069		1099.24	0.14534
1101.17	0.30179		1101.17	0.13944
1103.1	0.28312		1103.1	0.13343
1105.03	0.26495		1105.03	0.12731
1106.96	0.24752		1106.96	0.12135
1108.89	0.23101		1108.89	0.11569
1110.82	0.21561		1110.82	0.11025
1112.74	0.20132		1112.74	0.10522
1114.67	0.18831		1114.67	0.10046
1116.6	0.17647		1116.6	0.09601
1118.53	0.16575		1118.53	0.09204
1120.46	0.15614		1120.46	0.08835
1122.39	0.14761		1122.39	0.085
1124.31	0.1401		1124.31	0.08215
1126.24	0.13356		1126.24	0.07966
1128.17	0.12771		1128.17	0.07737
1130.1	0.12244		1130.1	0.0754
1132.03	0.11779		1132.03	0.07365
1133.96	0.11358		1133.96	0.07198
1135.88	0.10969		1135.88	0.07045
1137.81	0.1062		1137.81	0.06911
1139.74	0.10301		1139.74	0.06791
1141.67	0.10007		1141.67	0.06674
1143.6	0.09732		1143.6	0.06556
1145.53	0.09475		1145.53	0.06438
1147.46	0.09237		1147.46	0.06322
1149.38	0.09023		1149.38	0.06194
1151.31	0.08808		1151.31	0.06047
1153.24	0.08607		1153.24	0.05896
1155.17	0.08412		1155.17	0.05748
1157.1	0.08227		1157.1	0.05612
1159.03	0.08057		1159.03	0.05488
1160.96	0.07882		1160.96	0.05372
1162.88	0.07707		1162.88	0.05262
1164.81	0.07551		1164.81	0.05164
1166.74	0.07399		1166.74	0.0507
1168.67	0.0724		1168.67	0.04975
1170.6	0.07091		1170.6	0.04884
1172.53	0.06954		1172.53	0.04799
1174.45	0.06816		1174.45	0.04718
1176.38	0.06681		1176.38	0.04635
1178.31	0.06551		1178.31	0.04551
1180.24	0.06428		1180.24	0.04467
1182.17	0.06311		1182.17	0.04391
1184.1	0.06195		1184.1	0.04324
1186.03	0.06074		1186.03	0.04259
1187.95	0.05954		1187.95	0.04192
1189.88	0.05843		1189.88	0.04125
1191.81	0.05736		1191.81	0.04053
1193.74	0.0562		1193.74	0.03956
1195.67	0.05509		1195.67	0.03845
1197.6	0.05409		1197.6	0.03729
1199.53	0.05313		1199.53	0.03611
1201.45	0.0522		1201.45	0.03499
1203.38	0.05139		1203.38	0.03393
1205.31	0.05066		1205.31	0.03291
1207.24	0.05003		1207.24	0.03195
1209.17	0.0494		1209.17	0.03103
1211.1	0.04876		1211.1	0.03017
1213.03	0.04822		1213.03	0.02938
1214.95	0.04775		1214.95	0.02861
1216.88	0.04733		1216.88	0.02795
1218.81	0.04706		1218.81	0.02744
1220.74	0.04689		1220.74	0.02703
1222.67	0.04681		1222.67	0.02673
1224.6	0.04681		1224.6	0.02655
1226.52	0.0471		1226.52	0.02651
1228.45	0.04764		1228.45	0.02666
1230.38	0.04847		1230.38	0.02705
1232.31	0.04956		1232.31	0.02765
1234.24	0.05114		1234.24	0.02848
1236.17	0.05324		1236.17	0.02949
1238.1	0.05602		1238.1	0.03064
1240.02	0.05982		1240.02	0.0321
1241.95	0.06541		1241.95	0.03406
1243.88	0.07397		1243.88	0.03694
1245.81	0.08755		1245.81	0.04144
1247.74	0.10853		1247.74	0.04828
1249.67	0.14143		1249.67	0.05878
1251.6	0.1944		1251.6	0.07511
1253.52	0.27107		1253.52	0.09734
1255.45	0.35186		1255.45	0.11866
1257.38	0.39704		1257.38	0.12966
1259.31	0.38542		1259.31	0.12719
1261.24	0.32925		1261.24	0.11346
1263.17	0.25613		1263.17	0.09363
1265.09	0.18642		1265.09	0.0725
1267.02	0.13184		1267.02	0.05423
1268.95	0.09473		1268.95	0.04087
1270.88	0.07171		1270.88	0.03215
1272.81	0.05759		1272.81	0.02665
1274.74	0.04887		1274.74	0.02327
1276.66	0.04304		1276.66	0.02099
1278.59	0.03906		1278.59	0.01939
1280.52	0.03605		1280.52	0.01812
1282.45	0.03381		1282.45	0.01699
1284.38	0.03204		1284.38	0.01602
1286.31	0.03064		1286.31	0.01527
1288.24	0.02948		1288.24	0.01455
1290.16	0.02856		1290.16	0.01377
1292.09	0.02771		1292.09	0.0131
1294.02	0.02707		1294.02	0.01265
1295.95	0.0265		1295.95	0.01231
1297.88	0.02601		1297.88	0.01198
1299.81	0.02549		1299.81	0.01164
1301.74	0.02503		1301.74	0.01143
1303.66	0.02458		1303.66	0.01121
1305.59	0.02417		1305.59	0.01101
1307.52	0.02363		1307.52	0.01076
1309.45	0.02307		1309.45	0.01036
1311.38	0.02254		1311.38	0.01012
1313.31	0.02213		1313.31	0.00991
1315.23	0.02171		1315.23	0.00952
1317.16	0.02129		1317.16	0.0093
1319.09	0.02092		1319.09	0.00908
1321.02	0.02064		1321.02	0.00865
1322.95	0.02041		1322.95	0.00823
1324.88	0.02025		1324.88	0.00802
1326.81	0.0201		1326.81	0.00793
1328.73	0.01997		1328.73	0.00791
1330.66	0.01985		1330.66	0.00786
1332.59	0.01987		1332.59	0.00787
1334.52	0.01981		1334.52	0.00801
1336.45	0.0198		1336.45	0.00841
1338.38	0.01996		1338.38	0.00908
1340.31	0.02032		1340.31	0.00923
1342.23	0.02041		1342.23	0.00868
1344.16	0.02039		1344.16	0.00856
1346.09	0.02033		1346.09	0.00863
1348.02	0.02029		1348.02	0.00865
1349.95	0.0202		1349.95	0.00856
1351.88	0.02		1351.88	0.00832
1353.81	0.01983		1353.81	0.00824
1355.73	0.01981		1355.73	0.00814
1357.66	0.01977		1357.66	0.00802
1359.59	0.01975		1359.59	0.00818
1361.52	0.01977		1361.52	0.00872
1363.45	0.02006		1363.45	0.00891
1365.38	0.02012		1365.38	0.00844
1367.31	0.02015		1367.31	0.00853
1369.23	0.02032		1369.23	0.0087
1371.16	0.02041		1371.16	0.0087
1373.09	0.02053		1373.09	0.00923
1375.02	0.02106		1375.02	0.00958
1376.95	0.02131		1376.95	0.00933
1378.88	0.02142		1378.88	0.00953
1380.8	0.02159		1380.8	0.00973
1382.73	0.02189		1382.73	0.01001
1384.66	0.02212		1384.66	0.01037
1386.59	0.02265		1386.59	0.01106
1388.52	0.02369		1388.52	0.0111
1390.45	0.02463		1390.45	0.01096
1392.38	0.02573		1392.38	0.01143
1394.3	0.02773		1394.3	0.01273
1396.23	0.0302		1396.23	0.01362
1398.16	0.03177		1398.16	0.01413
1400.09	0.03294		1400.09	0.01417
1402.02	0.03302		1402.02	0.01379
1403.95	0.03307		1403.95	0.01407
1405.88	0.03386		1405.88	0.01434
1407.8	0.03478		1407.8	0.01441
1409.73	0.03586		1409.73	0.0148
1411.66	0.03656		1411.66	0.01501
1413.59	0.03622		1413.59	0.01475
1415.52	0.03468		1415.52	0.0145
1417.45	0.0323		1417.45	0.0145
1419.37	0.02917		1419.37	0.01356
1421.3	0.02686		1421.3	0.01195
1423.23	0.02505		1423.23	0.01151
1425.16	0.02382		1425.16	0.01129
1427.09	0.0229		1427.09	0.01117
1429.02	0.02242		1429.02	0.01196
1430.94	0.02238		1430.94	0.01276
1432.87	0.02258		1432.87	0.01331
1434.8	0.02256		1434.8	0.01397
1436.73	0.02335		1436.73	0.015
1438.66	0.02399		1438.66	0.01435
1440.59	0.0243		1440.59	0.01387
1442.52	0.02475		1442.52	0.01394
1444.44	0.02508		1444.44	0.01428
1446.37	0.02496		1446.37	0.0147
1448.3	0.02468		1448.3	0.01484
1450.23	0.02395		1450.23	0.01426
1452.16	0.02309		1452.16	0.01397
1454.09	0.02209		1454.09	0.01385
1456.02	0.02104		1456.02	0.01497
1457.94	0.02072		1457.94	0.01463
1459.87	0.02027		1459.87	0.01222
1461.8	0.01943		1461.8	0.01097
1463.73	0.0187		1463.73	0.0109
1465.66	0.01843		1465.66	0.01068
1467.59	0.01798		1467.59	0.00982
1469.52	0.01728		1469.52	0.00945
1471.44	0.01665		1471.44	0.01023
1473.37	0.01681		1473.37	0.01063
1475.3	0.01683		1475.3	0.00988
1477.23	0.01683		1477.23	0.00925
1479.16	0.01664		1479.16	0.00875
1481.09	0.01657		1481.09	0.00882
1483.02	0.01658		1483.02	0.00871
1484.94	0.0163		1484.94	0.00874
1486.87	0.01607		1486.87	0.00927
1488.8	0.01585		1488.8	0.00972
1490.73	0.01592		1490.73	0.00872
1492.66	0.01571		1492.66	0.00715
1494.59	0.01527		1494.59	0.00683
1496.51	0.01525		1496.51	0.0074
1498.44	0.01542		1498.44	0.00714
1500.37	0.01531		1500.37	0.00639
1502.3	0.01504		1502.3	0.00588
1504.23	0.01441		1504.23	0.0062
1506.16	0.0139		1506.16	0.00933
1508.09	0.01496		1508.09	0.00982
1510.01	0.01495		1510.01	0.00742
1511.94	0.01472		1511.94	0.00632
1513.87	0.01446		1513.87	0.00619
1515.8	0.01421		1515.8	0.00715
1517.73	0.01454		1517.73	0.00748
1519.66	0.01412		1519.66	0.00725
1521.59	0.0142		1521.59	0.00824
1523.51	0.0145		1523.51	0.00741
1525.44	0.01437		1525.44	0.00712
1527.37	0.01455		1527.37	0.00674
1529.3	0.01448		1529.3	0.00606
1531.23	0.01408		1531.23	0.00601
1533.16	0.01409		1533.16	0.00699
1535.08	0.01442		1535.08	0.00649
1537.01	0.01369		1537.01	0.0061
1538.94	0.01298		1538.94	0.00824
1540.87	0.01364		1540.87	0.00994
1542.8	0.01385		1542.8	0.00827
1544.73	0.01409		1544.73	0.00734
1546.65	0.0141		1546.65	0.00608
1548.58	0.01371		1548.58	0.0059
1550.51	0.01382		1550.51	0.00608
1552.44	0.01368		1552.44	0.00581
1554.37	0.01365		1554.37	0.00636
1556.3	0.01319		1556.3	0.00683
1558.23	0.01201		1558.23	0.00926
1560.15	0.01402		1560.15	0.00818
1562.08	0.014		1562.08	0.00589
1564.01	0.0137		1564.01	0.00547
1565.94	0.01368		1565.94	0.00539
1567.87	0.01339		1567.87	0.00555
1569.8	0.01375		1569.8	0.00619
1571.73	0.01403		1571.73	0.00547
1573.65	0.01364		1573.65	0.00523
1575.58	0.01358		1575.58	0.00615
1577.51	0.01437		1577.51	0.00633
1579.44	0.01432		1579.44	0.00542
1581.37	0.01421		1581.37	0.00509
1583.3	0.01424		1583.3	0.00511
1585.22	0.01433		1585.22	0.00521
1587.15	0.0144		1587.15	0.00529
1589.08	0.01444		1589.08	0.00539
1591.01	0.01451		1591.01	0.00541
1592.94	0.01452		1592.94	0.00558
1594.87	0.01453		1594.87	0.00585
1596.8	0.01461		1596.8	0.0058
1598.72	0.01459		1598.72	0.00559
1600.65	0.01456		1600.65	0.00575
1602.58	0.01455		1602.58	0.00598
1604.51	0.01457		1604.51	0.00597
1606.44	0.01448		1606.44	0.00602
1608.37	0.01441		1608.37	0.00626
1610.3	0.01442		1610.3	0.00617
1612.22	0.01437		1612.22	0.00599
1614.15	0.01397		1614.15	0.00611
1616.08	0.01381		1616.08	0.00704
1618.01	0.01431		1618.01	0.007
1619.94	0.01406		1619.94	0.00632
1621.87	0.01374		1621.87	0.00661
1623.8	0.01396		1623.8	0.00712
1625.72	0.01386		1625.72	0.00665
1627.65	0.01375		1627.65	0.00671
1629.58	0.01393		1629.58	0.00641
1631.51	0.01369		1631.51	0.00596
1633.44	0.01312		1633.44	0.00635
1635.37	0.01297		1635.37	0.00814
1637.29	0.01385		1637.29	0.00774
1639.22	0.01374		1639.22	0.00654
1641.15	0.01358		1641.15	0.00627
1643.08	0.01324		1643.08	0.00627
1645.01	0.01276		1645.01	0.00697
1646.94	0.01311		1646.94	0.00845
1648.87	0.01349		1648.87	0.00736
1650.79	0.01255		1650.79	0.0068
1652.72	0.01188		1652.72	0.00883
1654.65	0.01364		1654.65	0.00819
1656.58	0.01347		1656.58	0.00644
1658.51	0.01312		1658.51	0.00578
1660.44	0.01282		1660.44	0.00588
1662.37	0.01288		1662.37	0.00648
1664.29	0.01323		1664.29	0.00613
1666.22	0.01285		1666.22	0.00583
1668.15	0.01252		1668.15	0.00653
1670.08	0.01285		1670.08	0.00706
1672.01	0.01292		1672.01	0.00655
1673.94	0.01253		1673.94	0.00648
1675.86	0.01299		1675.86	0.00672
1677.79	0.01291		1677.79	0.00631
1679.72	0.01276		1679.72	0.00674
1681.65	0.0125		1681.65	0.00727
1683.58	0.01238		1683.58	0.00895
1685.51	0.01363		1685.51	0.00882
1687.43	0.01342		1687.43	0.00792
1689.36	0.01347		1689.36	0.00811
1691.29	0.01369		1691.29	0.00814
1693.22	0.01349		1693.22	0.0085
1695.15	0.01356		1695.15	0.0105
1697.08	0.01451		1697.08	0.01244
1699.01	0.01419		1699.01	0.01271
1700.93	0.01565		1700.93	0.01436
1702.86	0.01596		1702.86	0.01401
1704.79	0.01599		1704.79	0.01483
1706.72	0.01673		1706.72	0.01558
1708.65	0.01704		1708.65	0.01545
1710.58	0.01721		1710.58	0.01564
1712.51	0.01718		1712.51	0.01625
1714.43	0.01713		1714.43	0.01744
1716.36	0.01727		1716.36	0.01898
1718.29	0.01803		1718.29	0.01987
1720.22	0.01826		1720.22	0.01917
1722.15	0.01803		1722.15	0.01921
1724.08	0.01818		1724.08	0.01992
1726.01	0.01822		1726.01	0.01999
1727.93	0.01814		1727.93	0.02013
1729.86	0.01806		1729.86	0.02012
1731.79	0.01772		1731.79	0.01985
1733.72	0.01751		1733.72	0.01977
1735.65	0.0178		1735.65	0.01752
1737.58	0.0169		1737.58	0.01552
1739.51	0.01624		1739.51	0.01424
1741.43	0.01571		1741.43	0.01247
1743.36	0.01497		1743.36	0.01098
1745.29	0.01417		1745.29	0.00939
1747.22	0.01342		1747.22	0.00849
1749.15	0.01293		1749.15	0.00788
1751.08	0.01256		1751.08	0.00681
1753	0.0122		1753	0.00528
1754.93	0.01164		1754.93	0.00452
1756.86	0.0115		1756.86	0.00453
1758.79	0.01128		1758.79	0.0041
1760.72	0.01091		1760.72	0.00408
1762.65	0.01097		1762.65	0.00397
1764.58	0.01078		1764.58	0.00333
1766.5	0.01041		1766.5	0.00326
1768.43	0.01041		1768.43	0.00364
1770.36	0.01014		1770.36	0.00397
1772.29	0.01034		1772.29	0.00469
1774.22	0.01048		1774.22	0.00384
1776.15	0.01031		1776.15	0.00317
1778.08	0.01016		1778.08	0.0031
1780	0.01015		1780	0.00342
1781.93	0.01021		1781.93	0.00325
1783.86	0.00994		1783.86	0.00303
1785.79	0.00995		1785.79	0.00288
1787.72	0.00981		1787.72	0.00268
1789.65	0.00941		1789.65	0.00295
1791.57	0.00931		1791.57	0.00366
1793.5	0.00963		1793.5	0.00352
1795.43	0.00945		1795.43	0.00304
1797.36	0.0092		1797.36	0.00279
1799.29	0.00904		1799.29	0.0029
1801.22	0.00913		1801.22	0.00316
1803.14	0.00912		1803.14	0.00274
1805.07	0.00897		1805.07	0.00241
1807	0.00881		1807	0.00239
1808.93	0.00858		1808.93	0.00239
1810.86	0.00842		1810.86	0.00248
1812.79	0.00843		1812.79	0.00231
1814.72	0.00815		1814.72	0.00187
1816.64	0.00798		1816.64	0.00188
1818.57	0.00817		1818.57	0.00215
1820.5	0.00817		1820.5	0.0022
1822.43	0.00798		1822.43	0.00235
1824.36	0.00795		1824.36	0.00276
1826.29	0.00802		1826.29	0.0026
1828.22	0.00778		1828.22	0.00261
1830.14	0.008		1830.14	0.00308
1832.07	0.00792		1832.07	0.00241
1834	0.00766		1834	0.00208
1835.93	0.00761		1835.93	0.00223
1837.86	0.0076		1837.86	0.00224
1839.79	0.00754		1839.79	0.00204
1841.71	0.00728		1841.71	0.00219
1843.64	0.00728		1843.64	0.00301
1845.57	0.00761		1845.57	0.00307
1847.5	0.00745		1847.5	0.00234
1849.43	0.00739		1849.43	0.00198
1851.36	0.00736		1851.36	0.00182
1853.29	0.00744		1853.29	0.00193
1855.21	0.00751		1855.21	0.00208
1857.14	0.00739		1857.14	0.0021
1859.07	0.00722		1859.07	0.0019
1861	0.00727		1861	0.00187
1862.93	0.00727		1862.93	0.00183
1864.86	0.0072		1864.86	0.00201
1866.79	0.00695		1866.79	0.00252
1868.71	0.00691		1868.71	0.00288
1870.64	0.00718		1870.64	0.0024
1872.57	0.00724		1872.57	0.00202
1874.5	0.00708		1874.5	0.00172
1876.43	0.00691		1876.43	0.00151
1878.36	0.00694		1878.36	0.00165
1880.29	0.00705		1880.29	0.00174
1882.21	0.00694		1882.21	0.00166
1884.14	0.00685		1884.14	0.00174
1886.07	0.00682		1886.07	0.00181
1888	0.00666		1888	0.00205
1889.93	0.00679		1889.93	0.0023
1891.86	0.00681		1891.86	0.00179
1893.79	0.00661		1893.79	0.00174
1895.71	0.00678		1895.71	0.00211
1897.64	0.00686		1897.64	0.00188
1899.57	0.00679		1899.57	0.00174
1901.5	0.00654		1901.5	0.0017
1903.43	0.00638		1903.43	0.00161
1905.36	0.0065		1905.36	0.00163
1907.28	0.00646		1907.28	0.00176
1909.21	0.00629		1909.21	0.00192
1911.14	0.00645		1911.14	0.00185
1913.07	0.00656		1913.07	0.00153
1915	0.00653		1915	0.00156
1916.93	0.00632		1916.93	0.00191
1918.86	0.00639		1918.86	0.002
1920.78	0.00636		1920.78	0.00202
1922.71	0.0064		1922.71	0.00237
1924.64	0.00643		1924.64	0.00185
1926.57	0.00638		1926.57	0.00162
1928.5	0.00626		1928.5	0.00167
1930.43	0.00618		1930.43	0.00167
1932.36	0.00619		1932.36	0.00171
1934.28	0.00643		1934.28	0.00205
1936.21	0.00643		1936.21	0.00213
1938.14	0.00624		1938.14	0.00208
1940.07	0.0061		1940.07	0.00219
1942	0.00639		1942	0.00306
1943.93	0.00674		1943.93	0.00287
1945.85	0.00648		1945.85	0.00214
1947.78	0.00608		1947.78	0.00181
1949.71	0.00602		1949.71	0.00174
1951.64	0.00573		1951.64	0.00193
1953.57	0.00513		1953.57	0.00198
1955.5	0.00454		1955.5	0.00182
1957.42	0.00401		1957.42	0.00159
1959.35	0.00422		1959.35	0.00169
1961.28	0.00444		1961.28	0.00209
1963.21	0.00393		1963.21	0.00205
1965.14	0.00328		1965.14	0.00191
1967.07	0.00305		1967.07	0.00214
1969	0.00331		1969	0.00195
1970.92	0.00288		1970.92	0.00194
1972.85	0.00198		1972.85	0.00168
1974.78	0.00111		1974.78	0.000819929
1976.71	0.00229		1976.71	0.00194
1978.64	0.00389		1978.64	0.00346
1980.57	0.00407		1980.57	0.00288
1982.5	0.00353		1982.5	0.00204
1984.42	0.00338		1984.42	0.0022
1986.35	0.00324		1986.35	0.00179
1988.28	0.00302		1988.28	0.00161
1990.21	0.00237		1990.21	0.00172
1992.14	0.00236		1992.14	0.00174
1994.07	0.00235		1994.07	0.00167
1995.99	0.00234		1995.99	0.00109
1997.92	0.00233		1997.92	0.000682274
1999.85	0.00233		1999.85	0.000721511
2001.78	0.00232		2001.78	0.000426553
2003.71	0.00231		2003.71	9.21115e-05
2005.64	0.0023		2005.64	0
2007.57	0.0023		2007.57	0.000764258
2009.49	0.00229		2009.49	0.00115
2011.42	0.00228		2011.42	0.00116
2013.35	0.00227		2013.35	0.000837328
2015.28	0.00227		2015.28	0.000494564
2017.21	0.00226		2017.21	0.000493856
2019.14	0.00225		2019.14	0.000493148
2021.07	0.00224		2021.07	0.000492441
2022.99	0.00224		2022.99	0.000491738
2024.92	0.00223		2024.92	0.000491036
2026.85	0.00222		2026.85	0.000490338
2028.78	0.00221		2028.78	0.000489637
2030.71	0.00221		2030.71	0.000488943
2032.64	0.0022		2032.64	0.000488248
2034.57	0.00219		2034.57	0.000487557
2036.49	0.00218		2036.49	0.000486866
2038.42	0.00218		2038.42	0.000486178
2040.35	0.00217		2040.35	0.000485489
2042.28	0.00216		2042.28	0.000484807
2044.21	0.00215		2044.21	0.000484122
2046.14	0.00215		2046.14	0.000483442
2048.06	0.00214		2048.06	0.000482762
2049.99	0.00213		2049.99	0.000482086
2051.92	0.00213		2051.92	0.00048141
2053.85	0.00212		2053.85	0.000480739
2055.78	0.00211		2055.78	0.000480067
2057.71	0.0021		2057.71	0.000479396
2059.64	0.0021		2059.64	0.00047873
2061.56	0.00209		2061.56	0.000478065
2063.49	0.00208		2063.49	0.0004774
2065.42	0.00208		2065.42	0.000476738
2067.35	0.00207		2067.35	0.000476077
2069.28	0.00206		2069.28	0.00047542
2071.21	0.00205		2071.21	0.000474764
2073.14	0.00205		2073.14	0.00047411
2075.06	0.00204		2075.06	0.000473457
2076.99	0.00203		2076.99	0.000472806
2078.92	0.00203		2078.92	0.000472158
2080.85	0.00202		2080.85	0.000471512
2082.78	0.00201		2082.78	0.000470867
2084.71	0.00201		2084.71	0.000470227
2086.63	0.002		2086.63	0.000469584
2088.56	0.00199		2088.56	0.000468945
2090.49	0.00199		2090.49	0.000468308
2092.42	0.00198		2092.42	0.000467673
2094.35	0.00197		2094.35	0.00046704
2096.28	0.00197		2096.28	0.000466408
2098.2	0.00196		2098.2	0.000465779
2100.13	0.00195		2100.13	0.000465149
2102.06	0.00195		2102.06	0.000464527
2103.99	0.00194		2103.99	0.000463903
2105.92	0.00193		2105.92	0.000463279
2107.85	0.00193		2107.85	0.000462661
2109.78	0.00192		2109.78	0.000462042
2111.7	0.00191		2111.7	0.000461428
2113.63	0.00191		2113.63	0.000460811
2115.56	0.0019		2115.56	0.0004602
2117.49	0.00189		2117.49	0.000459589
2119.42	0.00189		2119.42	0.000458982
2121.35	0.00188		2121.35	0.000458375
2123.28	0.00188		2123.28	0.000457769
2125.2	0.00187		2125.2	0.000457166
2127.13	0.00186		2127.13	0.000456566
2129.06	0.00186		2129.06	0.000455968
2130.99	0.00185		2130.99	0.000455372
2132.92	0.00184		2132.92	0.000454776
2134.85	0.00184		2134.85	0.000454182
2136.78	0.00183		2136.78	0.000453591
2138.7	0.00182		2138.7	0.000453001
2140.63	0.00182		2140.63	0.000452414
2142.56	0.00181		2142.56	0.000451827
2144.49	0.00181		2144.49	0.000451244
2146.42	0.0018		2146.42	0.000450663
2148.35	0.00179		2148.35	0.000450084
2150.28	0.00179		2150.28	0.000449505
2152.2	0.00178		2152.2	0.000448929
2154.13	0.00178		2154.13	0.000448356
2156.06	0.00177		2156.06	0.000447782
2157.99	0.00176		2157.99	0.000447212
2159.92	0.00176		2159.92	0.000446644
2161.85	0.00175		2161.85	0.000446079
2163.77	0.00175		2163.77	0.000445513
2165.7	0.00174		2165.7	0.000444949
2167.63	0.00173		2167.63	0.00044439
2169.56	0.00173		2169.56	0.000443831
2171.49	0.00172		2171.49	0.000443274
2173.42	0.00172		2173.42	0.000442719
2175.34	0.00171		2175.34	0.000442164
2177.27	0.0017		2177.27	0.000441615
2179.2	0.0017		2179.2	0.000441065
2181.13	0.00169		2181.13	0.000440517
2183.06	0.00169		2183.06	0.000439972
2184.99	0.00168		2184.99	0.000439428
2186.92	0.00168		2186.92	0.000438888
2188.84	0.00167		2188.84	0.000438348
2190.77	0.00167		2190.77	0.000437809
2192.7	0.00166		2192.7	0.000437273
2194.63	0.00165		2194.63	0.000436738
2196.56	0.00165		2196.56	0.000436205
2198.49	0.00164		2198.49	0.000435676
2200.42	0.00164		2200.42	0.000435147
2202.34	0.00163		2202.34	0.000434622
2204.27	0.00163		2204.27	0.000434097
2206.2	0.00162		2206.2	0.000433575
2208.13	0.00162		2208.13	0.000433054
2210.06	0.00161		2210.06	0.000432534
2211.99	0.0016		2211.99	0.000432018
2213.91	0.0016		2213.91	0.0004315
2215.84	0.00159		2215.84	0.00043099
2217.77	0.00159		2217.77	0.000430478
2219.7	0.00158		2219.7	0.000429969
2221.63	0.00158		2221.63	0.000429463
2223.56	0.00157		2223.56	0.000428956
2225.49	0.00157		2225.49	0.000428453
2227.41	0.00156		2227.41	0.00042795
2229.34	0.00156		2229.34	0.000427453
2231.27	0.00155		2231.27	0.000426954
2233.2	0.00155		2233.2	0.000426458
2235.13	0.00154		2235.13	0.000425965
2237.06	0.00154		2237.06	0.000425469
2238.99	0.00153		2238.99	0.000424979
2240.91	0.00153		2240.91	0.000424493
2242.84	0.00152		2242.84	0.000424007
2244.77	0.00152		2244.77	0.000423523
2246.7	0.00151		2246.7	0.000423038
2248.63	0.00151		2248.63	0.00042256
2250.56	0.0015		2250.56	0.000422079
2252.49	0.0015		2252.49	0.000421602
2254.41	0.00149		2254.41	0.000421127
2256.34	0.00149		2256.34	0.000420652
2258.27	0.00148		2258.27	0.000420185
2260.2	0.00148		2260.2	0.000419714
2262.13	0.00147		2262.13	0.000419246
2264.06	0.00147		2264.06	0.000418782
2265.99	0.00146		2265.99	0.000418317
2267.91	0.00146		2267.91	0.000417857
2269.84	0.00145		2269.84	0.000417396
2271.77	0.00145		2271.77	0.000416938
2273.7	0.00144		2273.7	0.000416482
2275.63	0.00144		2275.63	0.000416027
2277.56	0.00143		2277.56	0.000415575
2279.48	0.00143		2279.48	0.000415126
2281.41	0.00142		2281.41	0.000414679
2283.34	0.00142		2283.34	0.000414232
2285.27	0.00142		2285.27	0.000413785
2287.2	0.00141		2287.2	0.000413345
2289.13	0.00141		2289.13	0.000412902
2291.05	0.0014		2291.05	0.000412464
2292.98	0.0014		2292.98	0.000412028
2294.91	0.00139		2294.91	0.000411592
2296.84	0.00139		2296.84	0.00041116
2298.77	0.00138		2298.77	0.000410728
2300.7	0.00138		2300.7	0.000410298
2302.63	0.00137		2302.63	0.000409871
2304.55	0.00137		2304.55	0.000409447
2306.48	0.00137		2306.48	0.000409024
2308.41	0.00136		2308.41	0.000408601
2310.34	0.00136		2310.34	0.000408182
2312.27	0.00135		2312.27	0.000407763
2314.2	0.00135		2314.2	0.000407348
2316.12	0.00134		2316.12	0.000406934
2318.05	0.00134		2318.05	0.00040652
2319.98	0.00134		2319.98	0.000406113
2321.91	0.00133		2321.91	0.000405703
2323.84	0.00133		2323.84	0.000405295
2325.77	0.00132		2325.77	0.000404893
2327.7	0.00132		2327.7	0.00040449
2329.62	0.00132		2329.62	0.000404088
2331.55	0.00131		2331.55	0.000403691
2333.48	0.00131		2333.48	0.000403294
2335.41	0.0013		2335.41	0.0004029
2337.34	0.0013		2337.34	0.000402505
2339.27	0.0013		2339.27	0.000402113
2341.2	0.00129		2341.2	0.000401724
2343.12	0.00129		2343.12	0.000401339
2345.05	0.00128		2345.05	0.000400953
2346.98	0.00128		2346.98	0.000400567
2348.91	0.00128		2348.91	0.000400186
2350.84	0.00127		2350.84	0.000399809
2352.77	0.00127		2352.77	0.000399429
2354.7	0.00126		2354.7	0.000399055
2356.62	0.00126		2356.62	0.000398679
2358.55	0.00126		2358.55	0.000398308
2360.48	0.00125		2360.48	0.000397939
2362.41	0.00125		2362.41	0.000397569
2364.34	0.00125		2364.34	0.000397204
2366.27	0.00124		2366.27	0.000396838
2368.2	0.00124		2368.2	0.000396477
2370.12	0.00123		2370.12	0.000396116
2372.05	0.00123		2372.05	0.000395756
2373.98	0.00123		2373.98	0.0003954
2375.91	0.00122		2375.91	0.000395048
2377.84	0.00122		2377.84	0.000394693
2379.77	0.00122		2379.77	0.000394341
2381.7	0.00121		2381.7	0.000393992
2383.62	0.00121		2383.62	0.000393646
2385.55	0.00121		2385.55	0.000393299
2387.48	0.0012		2387.48	0.000392955
2389.41	0.0012		2389.41	0.000392616
2391.34	0.0012		2391.34	0.000392277
2393.27	0.00119		2393.27	0.000391936
2395.19	0.00119		2395.19	0.000391601
2397.12	0.00119		2397.12	0.000391267
2399.05	0.00118		2399.05	0.000390936
2400.98	0.00118		2400.98	0.000390604
2402.91	0.00118		2402.91	0.000390276
2404.84	0.00117		2404.84	0.00038995
2406.76	0.00117		2406.76	0.000389626
2408.69	0.00117		2408.69	0.000389304
2410.62	0.00116		2410.62	0.000388982
2412.55	0.00116		2412.55	0.000388663
2414.48	0.00116		2414.48	0.000388347
2416.41	0.00115		2416.41	0.000388034
2418.34	0.00115		2418.34	0.000387719
2420.26	0.00115		2420.26	0.00038741
2422.19	0.00114		2422.19	0.000387101
2424.12	0.00114		2424.12	0.000386791
2426.05	0.00114		2426.05	0.000386488
2427.98	0.00113		2427.98	0.000386184
2429.91	0.00113		2429.91	0.000385882
2431.84	0.00113		2431.84	0.000385582
2433.76	0.00113		2433.76	0.000385284
2435.69	0.00112		2435.69	0.000384988
2437.62	0.00112		2437.62	0.000384694
2439.55	0.00112		2439.55	0.000384403
2441.48	0.00111		2441.48	0.000384111
2443.41	0.00111		2443.41	0.000383824
2445.34	0.00111		2445.34	0.000383537
2447.26	0.00111		2447.26	0.000383254
2449.19	0.0011		2449.19	0.000382971
2451.12	0.0011		2451.12	0.000382692
2453.05	0.0011		2453.05	0.000382412
2454.98	0.00109		2454.98	0.000382135
2456.91	0.00109		2456.91	0.000381861
2458.83	0.00109		2458.83	0.000381589
2460.76	0.00109		2460.76	0.000381315
2462.69	0.00108		2462.69	0.000381047
2464.62	0.00108		2464.62	0.000380781
2466.55	0.00108		2466.55	0.000380514
2468.48	0.00108		2468.48	0.000380252
2470.41	0.00107		2470.41	0.000379991
2472.33	0.00107		2472.33	0.00037973
2474.26	0.00107		2474.26	0.000379473
2476.19	0.00107		2476.19	0.000379218
2478.12	0.00106		2478.12	0.000378963
2480.05	0.00106		2480.05	0.000378709
2481.98	0.00106		2481.98	0.000378462
2483.91	0.00106		2483.91	0.000378212
2485.83	0.00105		2485.83	0.000377968
2487.76	0.00105		2487.76	0.000377722
2489.69	0.00105		2489.69	0.00037748
2491.62	0.00105		2491.62	0.000377238
2493.55	0.00105		2493.55	0.000376999
2495.48	0.00104		2495.48	0.000376763
2497.41	0.00104		2497.41	0.000376532
2499.33	0.00104		2499.33	0.000376297
2501.26	0.00104		2501.26	0.000376066
2503.19	0.00103		2503.19	0.000375835
2505.12	0.00103		2505.12	0.00037561
2507.05	0.00103		2507.05	0.000375385
2508.97	0.00103		2508.97	0.000375161
2510.9	0.00103		2510.9	0.000374937
2512.83	0.00102		2512.83	0.000374718
2514.76	0.00102		2514.76	0.000374503
2516.69	0.00102		2516.69	0.000374286
2518.62	0.00102		2518.62	0.000374073
2520.55	0.00102		2520.55	0.000323745
2522.47	0.00101		2522.47	0.000299051
2524.4	0.00101		2524.4	0.000395836
2526.33	0.00109		2526.33	0.000451036
2528.26	0.00115		2528.26	0.00048206
2530.19	0.00116		2530.19	0.000472013
2532.12	0.00123		2532.12	0.0005056
2534.05	0.00129		2534.05	0.000578158
2535.97	0.00142		2535.97	0.000693215
2537.9	0.00146		2537.9	0.000733586
2539.83	0.00144		2539.83	0.000773931
2541.76	0.00149		2541.76	0.000855897
2543.69	0.00152		2543.69	0.000893194
2545.62	0.00152		2545.62	0.000853952
2547.55	0.00166		2547.55	0.000909613
2549.47	0.00174		2549.47	0.000981784
2551.4	0.00169		2551.4	0.000867358
2553.33	0.00161		2553.33	0.000850627
2555.26	0.00154		2555.26	0.000928195
2557.19	0.00157		2557.19	0.00102
2559.12	0.00161		2559.12	0.00104
2561.05	0.00161		2561.05	0.00104
2562.97	0.00165		2562.97	0.00102
2564.9	0.00166		2564.9	0.00105
2566.83	0.00166		2566.83	0.00112
2568.76	0.00172		2568.76	0.00115
2570.69	0.00169		2570.69	0.00113
2572.62	0.00153		2572.62	0.00103
2574.54	0.00153		2574.54	0.00101
2576.47	0.00162		2576.47	0.00108
2578.4	0.00171		2578.4	0.0012
2580.33	0.00172		2580.33	0.00121
2582.26	0.00165		2582.26	0.00104
2584.19	0.00168		2584.19	0.000975575
2586.11	0.00171		2586.11	0.000974454
2588.04	0.00173		2588.04	0.000995051
2589.97	0.00186		2589.97	0.00105
2591.9	0.00188		2591.9	0.00103
2593.83	0.0018		2593.83	0.00102
2595.76	0.00178		2595.76	0.00102
2597.69	0.0018		2597.69	0.00108
2599.61	0.00184		2599.61	0.00109
2601.54	0.00191		2601.54	0.00103
2603.47	0.00188		2603.47	0.00097969
2605.4	0.00185		2605.4	0.00102
2607.33	0.00185		2607.33	0.000967184
2609.26	0.00188		2609.26	0.000949301
2611.19	0.0019		2611.19	0.00101
2613.11	0.0019		2613.11	0.00104
2615.04	0.00191		2615.04	0.00103
2616.97	0.00196		2616.97	0.00104
2618.9	0.00202		2618.9	0.00103
2620.83	0.00201		2620.83	0.000994375
2622.76	0.002		2622.76	0.00101
2624.68	0.00201		2624.68	0.00102
2626.61	0.00205		2626.61	0.00101
2628.54	0.0021		2628.54	0.00101
2630.47	0.00208		2630.47	0.000943895
2632.4	0.0021		2632.4	0.000915829
2634.33	0.00218		2634.33	0.000971936
2636.26	0.00225		2636.26	0.001
2638.18	0.00228		2638.18	0.000993535
2640.11	0.0023		2640.11	0.000990098
2642.04	0.00228		2642.04	0.000969559
2643.97	0.00228		2643.97	0.00090117
2645.9	0.00232		2645.9	0.000884717
2647.83	0.00234		2647.83	0.000861565
2649.76	0.00238		2649.76	0.000861993
2651.68	0.00245		2651.68	0.000866784
2653.61	0.00248		2653.61	0.000861874
2655.54	0.00251		2655.54	0.000873938
2657.47	0.0025		2657.47	0.000819132
2659.4	0.00242		2659.4	0.000738679
2661.33	0.00234		2661.33	0.00067132
2663.26	0.00228		2663.26	0.000600498
2665.18	0.00218		2665.18	0.000524322
2667.11	0.00208		2667.11	0.000504175
2669.04	0.00203		2669.04	0.000473993
2670.97	0.00204		2670.97	0.000471788
2672.9	0.00198		2672.9	0.000484772
2674.83	0.00189		2674.83	0.000430157
2676.76	0.00188		2676.76	0.000403365
2678.68	0.00187		2678.68	0.000433371
2680.61	0.00179		2680.61	0.000426978
2682.54	0.00175		2682.54	0.00038412
2684.47	0.00175		2684.47	0.00034897
2686.4	0.00175		2686.4	0.000356315
2688.33	0.00173		2688.33	0.000352044
2690.25	0.00171		2690.25	0.000366304
2692.18	0.0017		2692.18	0.000400933
2694.11	0.0017		2694.11	0.000463951
2696.04	0.0017		2696.04	0.000464518
2697.97	0.00171		2697.97	0.000453025
2699.9	0.00171		2699.9	0.000403171
2701.82	0.00166		2701.82	0.000392065
2703.75	0.00164		2703.75	0.000442144
2705.68	0.00168		2705.68	0.00046836
2707.61	0.0017		2707.61	0.000487316
2709.54	0.00167		2709.54	0.000446376
2711.47	0.00163		2711.47	0.000453556
2713.4	0.00162		2713.4	0.000511611
2715.32	0.00162		2715.32	0.000517694
2717.25	0.00161		2717.25	0.00047164
2719.18	0.00161		2719.18	0.00046465
2721.11	0.00159		2721.11	0.000464611
2723.04	0.00157		2723.04	0.000482224
2724.97	0.00162		2724.97	0.000522863
2726.9	0.00162		2726.9	0.000539884
2728.82	0.00159		2728.82	0.000516988
2730.75	0.00161		2730.75	0.000513578
2732.68	0.00163		2732.68	0.000525551
2734.61	0.00164		2734.61	0.000552401
2736.54	0.00168		2736.54	0.000588037
2738.47	0.00164		2738.47	0.000529457
2740.39	0.00162		2740.39	0.000502909
2742.32	0.00163		2742.32	0.000542998
2744.25	0.00162		2744.25	0.000543993
2746.18	0.00164		2746.18	0.000566971
2748.11	0.00167		2748.11	0.00060303
2750.04	0.00166		2750.04	0.000574276
2751.97	0.00163		2751.97	0.000564665
2753.89	0.00159		2753.89	0.000532663
2755.82	0.00162		2755.82	0.000530478
2757.75	0.00168		2757.75	0.000561586
2759.68	0.00172		2759.68	0.000584105
2761.61	0.00175		2761.61	0.000576746
2763.54	0.00174		2763.54	0.00058114
2765.47	0.00175		2765.47	0.000590241
2767.39	0.00181		2767.39	0.000649668
2769.32	0.00185		2769.32	0.000705123
2771.25	0.00192		2771.25	0.000734264
2773.18	0.00199		2773.18	0.000787428
2775.11	0.00206		2775.11	0.000791013
2777.04	0.00213		2777.04	0.000811508
2778.97	0.00224		2778.97	0.000876667
2780.89	0.00234		2780.89	0.000926094
2782.82	0.00246		2782.82	0.000988144
2784.75	0.00262		2784.75	0.00106
2786.68	0.00279		2786.68	0.00113
2788.61	0.00292		2788.61	0.00119
2790.54	0.00299		2790.54	0.00125
2792.47	0.00304		2792.47	0.00128
2794.39	0.00308		2794.39	0.0013
2796.32	0.00314		2796.32	0.00134
2798.25	0.00315		2798.25	0.00133
2800.18	0.00313		2800.18	0.0013
2802.11	0.00313		2802.11	0.00129
2804.04	0.0031		2804.04	0.0013
2805.96	0.0031		2805.96	0.00132
2807.89	0.00313		2807.89	0.00134
2809.82	0.00316		2809.82	0.00138
2811.75	0.00314		2811.75	0.00139
2813.68	0.00313		2813.68	0.00143
2815.61	0.00311		2815.61	0.00143
2817.53	0.00308		2817.53	0.00144
2819.46	0.00305		2819.46	0.00148
2821.39	0.00308		2821.39	0.0015
2823.32	0.00311		2823.32	0.00154
2825.25	0.0031		2825.25	0.00161
2827.18	0.0031		2827.18	0.00166
2829.11	0.00312		2829.11	0.00171
2831.03	0.00318		2831.03	0.00185
2832.96	0.00325		2832.96	0.002
2834.89	0.00334		2834.89	0.00215
2836.82	0.00342		2836.82	0.00232
2838.75	0.00342		2838.75	0.00253
2840.68	0.00341		2840.68	0.0027
2842.61	0.00345		2842.61	0.00302
2844.53	0.0035		2844.53	0.0036
2846.46	0.00353		2846.46	0.00427
2848.39	0.00357		2848.39	0.00495
2850.32	0.00363		2850.32	0.00534
2852.25	0.00371		2852.25	0.00533
2854.18	0.00382		2854.18	0.00508
2856.11	0.00397		2856.11	0.00482
2858.03	0.0041		2858.03	0.00458
2859.96	0.0042		2859.96	0.00434
2861.89	0.00427		2861.89	0.00415
2863.82	0.00433		2863.82	0.00399
2865.75	0.00439		2865.75	0.00389
2867.68	0.00449		2867.68	0.00388
2869.6	0.00462		2869.6	0.00391
2871.53	0.00477		2871.53	0.00393
2873.46	0.00493		2873.46	0.00395
2875.39	0.0051		2875.39	0.00399
2877.32	0.00525		2877.32	0.00409
2879.25	0.0054		2879.25	0.0042
2881.18	0.0056		2881.18	0.00434
2883.1	0.00584		2883.1	0.00452
2885.03	0.00612		2885.03	0.00473
2886.96	0.00649		2886.96	0.00493
2888.89	0.0069		2888.89	0.00509
2890.82	0.00734		2890.82	0.00526
2892.75	0.00791		2892.75	0.00557
2894.68	0.00863		2894.68	0.00596
2896.6	0.00948		2896.6	0.0064
2898.53	0.01055		2898.53	0.00693
2900.46	0.01169		2900.46	0.00751
2902.39	0.01269		2902.39	0.00804
2904.32	0.01335		2904.32	0.00848
2906.25	0.01334		2906.25	0.00875
2908.18	0.01265		2908.18	0.00884
2910.1	0.01169		2910.1	0.00898
2912.03	0.01065		2912.03	0.00926
2913.96	0.00971		2913.96	0.00965
2915.89	0.009		2915.89	0.01006
2917.82	0.00853		2917.82	0.01028
2919.74	0.00833		2919.74	0.01034
2921.67	0.00833		2921.67	0.0104
2923.6	0.00849		2923.6	0.01045
2925.53	0.0087		2925.53	0.01035
2927.46	0.00891		2927.46	0.01013
2929.39	0.00929		2929.39	0.00996
2931.32	0.00966		2931.32	0.00976
2933.24	0.01003		2933.24	0.00951
2935.17	0.01057		2935.17	0.00928
2937.1	0.01125		2937.1	0.00913
2939.03	0.01208		2939.03	0.00904
2940.96	0.0132		2940.96	0.00913
2942.89	0.01466		2942.89	0.00951
2944.82	0.01666		2944.82	0.01015
2946.74	0.0194		2946.74	0.01101
2948.67	0.02307		2948.67	0.01217
2950.6	0.02805		2950.6	0.01379
2952.53	0.03482		2952.53	0.01601
2954.46	0.044		2954.46	0.01893
2956.39	0.05571		2956.39	0.0225
2958.32	0.06846		2958.32	0.0263
2960.24	0.07865		2960.24	0.02933
2962.17	0.08249		2962.17	0.03043
2964.1	0.07878		2964.1	0.02922
2966.03	0.06954		2966.03	0.02618
2967.96	0.05808		2967.96	0.02233
2969.89	0.04687		2969.89	0.01859
2971.82	0.03726		2971.82	0.01529
2973.74	0.02958		2973.74	0.01253
2975.67	0.0236		2975.67	0.01038
2977.6	0.01911		2977.6	0.00883
2979.53	0.0158		2979.53	0.00764
2981.46	0.01322		2981.46	0.00673
2983.39	0.01124		2983.39	0.00607
2985.31	0.00973		2985.31	0.00554
2987.24	0.00855		2987.24	0.00512
2989.17	0.00764		2989.17	0.00481
2991.1	0.00699		2991.1	0.00455
2993.03	0.00641		2993.03	0.00436
2994.96	0.00597		2994.96	0.00426
2996.89	0.0055		2996.89	0.00401
2998.81	0.00511		2998.81	0.00378
3000.74	0.00482		3000.74	0.00367
3002.67	0.00458		3002.67	0.00352
3004.6	0.00437		3004.6	0.00338
3006.53	0.00415		3006.53	0.00324
3008.46	0.00399		3008.46	0.00311
3010.39	0.00384		3010.39	0.00303
3012.31	0.00371		3012.31	0.00291
3014.24	0.0036		3014.24	0.00281
3016.17	0.00347		3016.17	0.00263
3018.1	0.00339		3018.1	0.00246
3020.03	0.0033		3020.03	0.00234
3021.96	0.00324		3021.96	0.00228
3023.88	0.00317		3023.88	0.00223
3025.81	0.00315		3025.81	0.00224
3027.74	0.00311		3027.74	0.0022
3029.67	0.00303		3029.67	0.00222
3031.6	0.00305		3031.6	0.0023
3033.53	0.00313		3033.53	0.00224
3035.45	0.00311		3035.45	0.00209
3037.38	0.00304		3037.38	0.00195
3039.31	0.003		3039.31	0.00199
3041.24	0.00302		3041.24	0.00206
3043.17	0.00302		3043.17	0.00204
3045.1	0.00297		3045.1	0.00198
3047.03	0.00296		3047.03	0.00198
3048.95	0.00299		3048.95	0.00206
3050.88	0.00292		3050.88	0.00198
3052.81	0.0029		3052.81	0.00193
3054.74	0.00292		3054.74	0.00197
3056.67	0.00287		3056.67	0.00193
3058.6	0.00282		3058.6	0.00193
3060.53	0.00282		3060.53	0.00194
3062.45	0.00281		3062.45	0.00192
3064.38	0.00282		3064.38	0.00197
3066.31	0.00286		3066.31	0.002
3068.24	0.00287		3068.24	0.002
3070.17	0.00287		3070.17	0.002
3072.1	0.0028		3072.1	0.00193
3074.03	0.0027		3074.03	0.00186
3075.95	0.0027		3075.95	0.00191
3077.88	0.00278		3077.88	0.00201
3079.81	0.0028		3079.81	0.00207
3081.74	0.00275		3081.74	0.00204
3083.67	0.00276		3083.67	0.00199
3085.6	0.00274		3085.6	0.00197
3087.53	0.00267		3087.53	0.00196
3089.45	0.00269		3089.45	0.002
3091.38	0.00269		3091.38	0.002
3093.31	0.00268		3093.31	0.002
3095.24	0.00268		3095.24	0.00201
3097.17	0.00273		3097.17	0.00201
3099.1	0.00276		3099.1	0.00204
3101.02	0.00275		3101.02	0.00209
3102.95	0.00273		3102.95	0.00212
3104.88	0.00264		3104.88	0.0021
3106.81	0.00269		3106.81	0.00215
3108.74	0.0028		3108.74	0.00221
3110.67	0.00281		3110.67	0.00221
3112.59	0.00278		3112.59	0.00218
3114.52	0.00271		3114.52	0.00219
3116.45	0.00262		3116.45	0.00213
3118.38	0.00259		3118.38	0.00215
3120.31	0.00257		3120.31	0.00217
3122.24	0.00252		3122.24	0.00214
3124.17	0.0025		3124.17	0.00217
3126.09	0.00247		3126.09	0.00215
3128.02	0.00245		3128.02	0.00214
3129.95	0.00237		3129.95	0.00206
3131.88	0.00227		3131.88	0.00207
3133.81	0.00228		3133.81	0.0021
3135.74	0.00224		3135.74	0.00209
3137.67	0.00222		3137.67	0.00213
3139.59	0.00224		3139.59	0.00213
3141.52	0.0022		3141.52	0.00208
3143.45	0.00218		3143.45	0.00208
3145.38	0.00219		3145.38	0.00211
3147.31	0.00208		3147.31	0.00208
3149.24	0.00208		3149.24	0.00208
3151.16	0.00216		3151.16	0.0022
3153.09	0.00214		3153.09	0.00219
3155.02	0.00208		3155.02	0.00211
3156.95	0.00204		3156.95	0.00215
3158.88	0.00195		3158.88	0.00214
3160.81	0.00194		3160.81	0.0022
3162.74	0.00188		3162.74	0.00222
3164.66	0.00185		3164.66	0.0021
3166.59	0.00188		3166.59	0.00206
3168.52	0.00187		3168.52	0.00206
3170.45	0.00185		3170.45	0.00208
3172.38	0.00189		3172.38	0.00214
3174.31	0.00195		3174.31	0.00223
3176.24	0.00188		3176.24	0.00226
3178.16	0.00184		3178.16	0.00226
3180.09	0.00189		3180.09	0.0023
3182.02	0.0019		3182.02	0.00236
3183.95	0.00195		3183.95	0.00236
3185.88	0.00195		3185.88	0.00236
3187.81	0.00193		3187.81	0.00239
3189.74	0.00188		3189.74	0.00238
3191.66	0.00188		3191.66	0.00237
3193.59	0.00182		3193.59	0.00236
3195.52	0.00175		3195.52	0.00236
3197.45	0.00177		3197.45	0.0024
3199.38	0.00184		3199.38	0.00235
3201.31	0.00187		3201.31	0.00234
3203.24	0.00191		3203.24	0.0024
3205.16	0.00192		3205.16	0.0025
3207.09	0.00199		3207.09	0.00259
3209.02	0.00202		3209.02	0.00265
3210.95	0.00193		3210.95	0.00261
3212.88	0.00186		3212.88	0.00259
3214.81	0.00191		3214.81	0.00263
3216.73	0.00194		3216.73	0.00265
3218.66	0.0019		3218.66	0.00271
3220.59	0.00186		3220.59	0.00266
3222.52	0.0019		3222.52	0.0026
3224.45	0.00191		3224.45	0.00259
3226.38	0.00191		3226.38	0.00269
3228.3	0.00192		3228.3	0.00269
3230.23	0.00191		3230.23	0.00268
3232.16	0.00198		3232.16	0.00277
3234.09	0.00195		3234.09	0.00276
3236.02	0.00183		3236.02	0.0027
3237.95	0.00181		3237.95	0.00274
3239.88	0.00182		3239.88	0.00273
3241.8	0.00179		3241.8	0.00271
3243.73	0.00186		3243.73	0.00286
3245.66	0.00199		3245.66	0.00304
3247.59	0.00191		3247.59	0.00293
3249.52	0.00183		3249.52	0.00282
3251.45	0.00182		3251.45	0.00287
3253.38	0.00187		3253.38	0.003
3255.3	0.00198		3255.3	0.00311
3257.23	0.00201		3257.23	0.00309
3259.16	0.00197		3259.16	0.00305
3261.09	0.00191		3261.09	0.00308
3263.02	0.00192		3263.02	0.00307
3264.95	0.00195		3264.95	0.00303
3266.88	0.00192		3266.88	0.00304
3268.8	0.00198		3268.8	0.00318
3270.73	0.00202		3270.73	0.00329
3272.66	0.00198		3272.66	0.00326
3274.59	0.00193		3274.59	0.00321
3276.52	0.00185		3276.52	0.00316
3278.45	0.00189		3278.45	0.00314
3280.38	0.00195		3280.38	0.00316
3282.3	0.00197		3282.3	0.00321
3284.23	0.00188		3284.23	0.00322
3286.16	0.00182		3286.16	0.00321
3288.09	0.00188		3288.09	0.00322
3290.02	0.00195		3290.02	0.00321
3291.95	0.00195		3291.95	0.0032
3293.87	0.00202		3293.87	0.00323
3295.8	0.00198		3295.8	0.00322
3297.73	0.00196		3297.73	0.00325
3299.66	0.002		3299.66	0.00332
3301.59	0.00197		3301.59	0.00335
3303.52	0.00202		3303.52	0.00335
3305.45	0.00208		3305.45	0.00342
3307.37	0.00206		3307.37	0.00345
3309.3	0.00197		3309.3	0.00333
3311.23	0.0019		3311.23	0.00328
3313.16	0.00189		3313.16	0.00336
3315.09	0.00193		3315.09	0.00339
3317.02	0.002		3317.02	0.00345
3318.94	0.002		3318.94	0.00342
3320.87	0.00197		3320.87	0.00333
3322.8	0.002		3322.8	0.00336
3324.73	0.00197		3324.73	0.00334
3326.66	0.00198		3326.66	0.00341
3328.59	0.00203		3328.59	0.00346
3330.51	0.00203		3330.51	0.00339
3332.44	0.00202		3332.44	0.00344
3334.37	0.00201		3334.37	0.00355
3336.3	0.00201		3336.3	0.0036
3338.23	0.00201		3338.23	0.00352
3340.16	0.00204		3340.16	0.00356
3342.09	0.00199		3342.09	0.00356
3344.01	0.00193		3344.01	0.0034
3345.94	0.00189		3345.94	0.00334
3347.87	0.00193		3347.87	0.00348
3349.8	0.00203		3349.8	0.00358
3351.73	0.00201		3351.73	0.00359
3353.66	0.00193		3353.66	0.00354
3355.59	0.00189		3355.59	0.00355
3357.51	0.00192		3357.51	0.00369
3359.44	0.00202		3359.44	0.00378
3361.37	0.00201		3361.37	0.00375
3363.3	0.00198		3363.3	0.00371
3365.23	0.0021		3365.23	0.00383
3367.16	0.00219		3367.16	0.00387
3369.09	0.00209		3369.09	0.00383
3371.01	0.00204		3371.01	0.00376
3372.94	0.00203		3372.94	0.00363
3374.87	0.00208		3374.87	0.00368
3376.8	0.00206		3376.8	0.00375
3378.73	0.00201		3378.73	0.00363
3380.66	0.00204		3380.66	0.00357
3382.59	0.00205		3382.59	0.00371
3384.51	0.00204		3384.51	0.00382
3386.44	0.00199		3386.44	0.00368
3388.37	0.00193		3388.37	0.00364
3390.3	0.00201		3390.3	0.00376
3392.23	0.0021		3392.23	0.00389
3394.16	0.00208		3394.16	0.00385
3396.08	0.00204		3396.08	0.00381
3398.01	0.00212		3398.01	0.00391
3399.94	0.00212		3399.94	0.00399
3401.87	0.0021		3401.87	0.00397
3403.8	0.00208		3403.8	0.00386
3405.73	0.00205		3405.73	0.00374
3407.66	0.00203		3407.66	0.00363
3409.58	0.00199		3409.58	0.00361
3411.51	0.00202		3411.51	0.00372
3413.44	0.00205		3413.44	0.00383
3415.37	0.00205		3415.37	0.00378
3417.3	0.00201		3417.3	0.0037
3419.23	0.00195		3419.23	0.00379
3421.16	0.0021		3421.16	0.00389
3423.08	0.0021		3423.08	0.00375
3425.01	0.00198		3425.01	0.00364
3426.94	0.00191		3426.94	0.00363
3428.87	0.0019		3428.87	0.00367
3430.8	0.002		3430.8	0.00374
3432.73	0.00201		3432.73	0.00374
3434.65	0.00195		3434.65	0.00367
3436.58	0.00201		3436.58	0.00369
3438.51	0.00196		3438.51	0.00361
3440.44	0.00184		3440.44	0.00354
3442.37	0.00184		3442.37	0.00355
3444.3	0.00181		3444.3	0.00351
3446.22	0.0018		3446.22	0.00378
3448.15	0.00202		3448.15	0.0039
3450.08	0.00195		3450.08	0.00353
3452.01	0.00192		3452.01	0.00342
3453.94	0.00193		3453.94	0.00342
3455.87	0.00192		3455.87	0.00339
3457.8	0.00191		3457.8	0.00344
3459.72	0.00198		3459.72	0.0036
3461.65	0.00196		3461.65	0.00357
3463.58	0.00188		3463.58	0.00335
3465.51	0.00188		3465.51	0.00329
3467.44	0.00199		3467.44	0.00334
3469.37	0.00189		3469.37	0.00323
3471.3	0.00175		3471.3	0.00309
3473.22	0.0017		3473.22	0.003
3475.15	0.00183		3475.15	0.0031
3477.08	0.00186		3477.08	0.00312
3479.01	0.00178		3479.01	0.0032
3480.94	0.00176		3480.94	0.00343
3482.87	0.00186		3482.87	0.00338
3484.8	0.00181		3484.8	0.00319
3486.72	0.00182		3486.72	0.00321
3488.65	0.00182		3488.65	0.00318
3490.58	0.00175		3490.58	0.003
3492.51	0.00167		3492.51	0.00287
3494.44	0.00172		3494.44	0.00292
3496.37	0.00175		3496.37	0.003
3498.3	0.00167		3498.3	0.00285
3500.22	0.00148		3500.22	0.00287
3502.15	0.00144		3502.15	0.00318
3504.08	0.00159		3504.08	0.00313
3506.01	0.00163		3506.01	0.00287
3507.94	0.00149		3507.94	0.00282
3509.87	0.00159		3509.87	0.00291
3511.79	0.00159		3511.79	0.00273
3513.72	0.0016		3513.72	0.00257
3515.65	0.00163		3515.65	0.00248
3517.58	0.00157		3517.58	0.00253
3519.51	0.00156		3519.51	0.00259
3521.44	0.00151		3521.44	0.00274
3523.36	0.00158		3523.36	0.00297
3525.29	0.00152		3525.29	0.00278
3527.22	0.00154		3527.22	0.0029
3529.15	0.00168		3529.15	0.00285
3531.08	0.00162		3531.08	0.00244
3533.01	0.00156		3533.01	0.00216
3534.94	0.00141		3534.94	0.00224
3536.86	0.0015		3536.86	0.00231
3538.79	0.00144		3538.79	0.00209
3540.72	0.00135		3540.72	0.00204
3542.65	0.00114		3542.65	0.00219
3544.58	0.00109		3544.58	0.00252
3546.51	0.00132		3546.51	0.00259
3548.44	0.00145		3548.44	0.00221
3550.36	0.00122		3550.36	0.00202
3552.29	0.00142		3552.29	0.00236
3554.22	0.0014		3554.22	0.00204
3556.15	0.00118		3556.15	0.00166
3558.08	0.00112		3558.08	0.00166
3560.01	0.00121		3560.01	0.00188
3561.93	0.00125		3561.93	0.00199
3563.86	0.000914814		3563.86	0.00214
3565.79	0.000830146		3565.79	0.00315
3567.72	0.00185		3567.72	0.00366
3569.65	0.00169		3569.65	0.00231
3571.58	0.00126		3571.58	0.00145
3573.51	0.0012		3573.51	0.00144
3575.43	0.00127		3575.43	0.00157
3577.36	0.0012		3577.36	0.00144
3579.29	0.00138		3579.29	0.00154
3581.22	0.00146		3581.22	0.00158
3583.15	0.00132		3583.15	0.00165
3585.08	0.00103		3585.08	0.0021
3587.01	0.00138		3587.01	0.00307
3588.93	0.00204		3588.93	0.0028
3590.86	0.00156		3590.86	0.00199
3592.79	0.00116		3592.79	0.00202
3594.72	0.00145		3594.72	0.00256
3596.65	0.00162		3596.65	0.0026
3598.58	0.00139		3598.58	0.0024
3600.51	0.0014		3600.51	0.00236
3602.43	0.0015		3602.43	0.00186
3604.36	0.00132		3604.36	0.00151
3606.29	0.00117		3606.29	0.00201
3608.22	0.0015		3608.22	0.00259
3610.15	0.00148		3610.15	0.00218
3612.08	0.00107		3612.08	0.00213
3614.01	0.00146		3614.01	0.00253
3615.93	0.00125		3615.93	0.00232
3617.86	0.000988465		3617.86	0.00256
3619.79	0.00151		3619.79	0.00265
3621.72	0.00159		3621.72	0.00199
3623.65	0.00127		3623.65	0.00149
3625.58	0.000840543		3625.58	0.00159
3627.5	0.000222668		3627.5	0.00254
3629.43	0.00191		3629.43	0.00387
3631.36	0.00188		3631.36	0.0024
3633.29	0.00161		3633.29	0.00169
3635.22	0.00181		3635.22	0.00152
3637.15	0.00165		3637.15	0.00136
3639.07	0.00165		3639.07	0.00127
3641	0.00151		3641	0.00114
3642.93	0.00151		3642.93	0.00112
3644.86	0.000916585		3644.86	0.00111
3646.79	0.00053034		3646.79	0.00239
3648.72	0.00103		3648.72	0.00369
3650.65	0.00224		3650.65	0.0033
3652.57	0.00203		3652.57	0.0017
3654.5	0.00107		3654.5	0.000930596
3656.43	0.00164		3656.43	0.00145
3658.36	0.00167		3658.36	0.00101
3660.29	0.00138		3660.29	0.000573793
3662.22	0.00133		3662.22	0.000466924
3664.15	0.00125		3664.15	0.000391252
3666.07	0.000842551		3666.07	0.0003563
3668	0.000279423		3668	0.000980796
3669.93	0.00126		3669.93	0.00248
3671.86	0.00145		3671.86	0.00179
3673.79	0		3673.79	0.00148
3675.72	0.00166		3675.72	0.00333
3677.64	0.00189		3677.64	0.00202
3679.57	0.0016		3679.57	0.00127
3681.5	0.00151		3681.5	0.000814835
3683.43	0.00136		3683.43	0.000694618
3685.36	0.000994988		3685.36	0.000675716
3687.29	0.000531355		3687.29	0.00104
3689.22	0.00145		3689.22	0.00247
3691.14	0.00207		3691.14	0.00224
3693.07	0.00198		3693.07	0.0014
3695	0.00165		3695	0.00104
3696.93	0.00182		3696.93	0.00112
3698.86	0.00156		3698.86	0.00107
3700.79	0.0015		3700.79	0.00149
3702.72	0.00207		3702.72	0.00168
3704.64	0.00188		3704.64	0.00107
3706.57	0.00147		3706.57	0.000918599
3708.5	0.00118		3708.5	0.00141
3710.43	0.00133		3710.43	0.00245
3712.36	0.00226		3712.36	0.00254
3714.29	0.0023		3714.29	0.00155
3716.22	0.00173		3716.22	0.000843564
3718.14	0.00164		3718.14	0.00114
3720.07	0.00158		3720.07	0.00157
3722	0.00172		3722	0.00224
3723.93	0.00181		3723.93	0.00248
3725.86	0.00186		3725.86	0.00247
3727.79	0.00206		3727.79	0.00209
3729.71	0.00129		3729.71	0.00155
3731.64	0.00101		3731.64	0.00219
3733.57	0.00101		3733.57	0.00342
3735.5	0.00169		3735.5	0.0043
3737.43	0.00227		3737.43	0.00292
3739.36	0.00181		3739.36	0.00179
3741.28	0.00119		3741.28	0.00143
3743.21	0.00044743		3743.21	0.00178
3745.14	0.00235		3745.14	0.00323
3747.07	0.0017		3747.07	0.00229
3749	0.00105		3749	0.00277
3750.93	0.00181		3750.93	0.00369
3752.86	0.00261		3752.86	0.00273
3754.78	0.0021		3754.78	0.0014
3756.71	0.00179		3756.71	0.00125
3758.64	0.00203		3758.64	0.00157
3760.57	0.00249		3760.57	0.00147
3762.5	0.002		3762.5	0.000748865
3764.43	0.00175		3764.43	0.000753114
3766.36	0.00217		3766.36	0.000998799
3768.28	0.00176		3768.28	0.000912864
3770.21	0.00235		3770.21	0.00136
3772.14	0.00237		3772.14	0.000762507
3774.07	0.002		3774.07	0.000257041
3776	0.00179		3776	0.000222778
3777.93	0.00157		3777.93	0.000523331
3779.86	0.00218		3779.86	0.00102
3781.78	0.00198		3781.78	0.000469338
3783.71	0.00165		3783.71	0.000337478
3785.64	0.00191		3785.64	0.000522569
3787.57	0.00179		3787.57	0.000271553
3789.5	0.00174		3789.5	0.000107408
3791.43	0.00174		3791.43	7.87582e-05
3793.36	0.00142		3793.36	3.68282e-05
3795.28	0.00121		3795.28	0.00052125
3797.21	0.0017		3797.21	0.00122
3799.14	0.000821266		3799.14	0.000913413
3801.07	0.00108		3801.07	0.00192
3803	0.0021		3803	0.00166
3804.93	0.00108		3804.93	0.000555487
3806.85	0.00155		3806.85	0.0011
3808.78	0.00193		3808.78	0.000776656
3810.71	0.00148		3810.71	0.000226855
3812.64	0.0011		3812.64	0.000141621
3814.57	0.000583494		3814.57	0.000587532
3816.5	0.00171		3816.5	0.00164
3818.43	0.00113		3818.43	0.00119
3820.35	0.000916164		3820.35	0.00191
3822.28	0.00223		3822.28	0.00202
3824.21	0.00153		3824.21	0.000889754
3826.14	0.00139		3826.14	0.000904752
3828.07	0.00163		3828.07	0.000806311
3830	0.0013		3830	0.000651769
3831.93	0.00149		3831.93	0.0011
3833.85	0.00129		3833.85	0.00106
3835.78	0.000955569		3835.78	0.00128
3837.71	0.00127		3837.71	0.00205
3839.64	0.00186		3839.64	0.00243
3841.57	0.00168		3841.57	0.0016
3843.5	0.00168		3843.5	0.00112
3845.42	0.00179		3845.42	0.000724547
3847.35	0.00136		3847.35	0.000373734
3849.28	0.000925554		3849.28	0.000640072
3851.21	6.95698e-06		3851.21	0.00135
3853.14	0.00109		3853.14	0.00342
3855.07	0.00233		3855.07	0.00245
3856.99	0.00191		3856.99	0.00122
3858.92	0.00146		3858.92	0.000515182
3860.85	0.00115		3860.85	0.000656808
3862.78	0.00114		3862.78	0.00126
3864.71	0.00165		3864.71	0.00162
3866.64	0.00148		3866.64	0.000921564
3868.57	0.000653544		3868.57	0.001
3870.49	0.00191		3870.49	0.00221
3872.42	0.00143		3872.42	0.0014
3874.35	0.00176		3874.35	0.00131
3876.28	0.00172		3876.28	0.000583673
3878.21	0.000893828		3878.21	0.000299312
3880.14	0.00131		3880.14	0.0014
3882.07	0.00172		3882.07	0.00138
3883.99	0.00105		3883.99	0.000882959
3885.92	0.00195		3885.92	0.00146
3887.85	0.00181		3887.85	0.000732029
3889.78	0.00107		3889.78	0.000575395
3891.71	0.00166		3891.71	0.00134
3893.64	0.00195		3893.64	0.00103
3895.57	0.00146		3895.57	0.000502933
3897.49	0.000972983		3897.49	0.00058547
3899.42	0.00116		3899.42	0.00119
3901.35	0.00134		3901.35	0.00157
3903.28	0.00145		3903.28	0.00201
3905.21	0.00197		3905.21	0.00171
3907.14	0.00194		3907.14	0.000750577
3909.07	0.00173		3909.07	0.000246167
3910.99	0.00167		3910.99	0.00021084
3912.92	0.00165		3912.92	0.00025324
3914.85	0.00136		3914.85	0.000346135
3916.78	0.00153		3916.78	0.000802644
3918.71	0.00179		3918.71	0.000847288
3920.64	0.00186		3920.64	0.000674877
3922.56	0.00155		3922.56	0.000586065
3924.49	0.00174		3924.49	0.000914156
3926.42	0.00185		3926.42	0.000647517
3928.35	0.00153		3928.35	0.000538278
3930.28	0.00154		3930.28	0.000883251
3932.21	0.00183		3932.21	0.00105
3934.14	0.00199		3934.14	0.000774486
3936.06	0.00178		3936.06	0.000416439
3937.99	0.00175		3937.99	0.000374589
3939.92	0.00162		3939.92	0.000370605
3941.85	0.00169		3941.85	0.000805633
3943.78	0.00194		3943.78	0.000907874
3945.71	0.00177		3945.71	0.000536872
3947.64	0.00176		3947.64	0.000734141
3949.56	0.00197		3949.56	0.000913071
3951.49	0.00194		3951.49	0.00067942
3953.42	0.00187		3953.42	0.000399975
3955.35	0.00184		3955.35	0.0003883
3957.28	0.00186		3957.28	0.000472421
3959.21	0.0018		3959.21	0.000464857
3961.13	0.00182		3961.13	0.000549942
3963.06	0.00192		3963.06	0.000537261
3964.99	0.00194		3964.99	0.000349738
3966.92	0.00194		3966.92	0.000356235
3968.85	0.00189		3968.85	0.000432178
3970.78	0.00185		3970.78	0.000443356
3972.7	0.00188		3972.7	0.000459302
3974.63	0.00196		3974.63	0.000469409
3976.56	0.00202		3976.56	0.000429835
3978.49	0.002		3978.49	0.000383856
3980.42	0.00193		3980.42	0.000324497
3982.35	0.00198		3982.35	0.000389239
3984.28	0.002		3984.28	0.000370994
3986.2	0.00204		3986.2	0.000377163
3988.13	0.00202		3988.13	0.000380619
3990.06	0.00203		3990.06	0.000468021
3991.99	0.00206		3991.99	0.000497412
3993.92	0.00207		3993.92	0.000439819
3995.85	0.00211		3995.85	0.000402698
3997.78	0.00205		3997.78	0.000338871
3999.7	0.00205		3999.7	0.000353104
4001.63	0		4001.63	0
			1007.5	3859.49
			1008	3596.76
			1008.5	3330.25
			1009	3064.81
			1009.5	2804.49
			1010	2553.17
			1010.5	2314.17
			1011	2089.88
			1011.5	1882.91
			1012	1694.12
			1012.5	1524.91
			1013	1374.5
			1013.5	1242.99
			1014	1129.57
			1014.5	1033.43
			1015	953.634
			1015.5	888.704
			1016	837.537
			1016.5	798.623
			1017	770.673
			1017.5	752.677
			1018	743.478
			1018.5	742.541
			1019	748.605
			1019.5	761.311
			1020	779.206
			1020.5	802.087
			1021	828.709
			1021.5	858.595
			1022	890.594
			1022.5	923.938
			1023	957.694
			1023.5	991.17
			1024	1023.53
			1024.5	1053.91
			1025	1081.66
			1025.5	1106.03
			1026	1126.66
			1026.5	1142.92
			1027	1154.83
			1027.5	1162.06
			1028	1165.04
			1028.5	1163.8
			1029	1158.91
			1029.5	1150.73
			1030	1139.89
			1030.5	1126.96
			1031	1112.63
			1031.5	1097.49
			1032	1082.3
			1032.5	1067.54
			1033	1053.93
			1033.5	1041.59
			1034	1031.02
			1034.5	1022.2
			1035	1015.44
			1035.5	1010.6
			1036	1007.76
			1036.5	1006.71
			1037	1007.33
			1037.5	1009.3
			1038	1012.35
			1038.5	1016.1
			1039	1020.28
			1039.5	1024.52
			1040	1028.56
			1040.5	1032.07
			1041	1034.83
			1041.5	1036.58
			1042	1037.13
			1042.5	1036.32
			1043	1034.01
			1043.5	1030.1
			1044	1024.53
			1044.5	1017.27
			1045	1008.33
			1045.5	997.683
			1046	985.395
			1046.5	971.474
			1047	956.038
			1047.5	939.088
			1048	920.76
			1048.5	901.063
			1049	880.099
			1049.5	857.861
			1050	834.424
			1050.5	809.842
			1051	784.179
			1051.5	757.526
			1052	729.955
			1052.5	701.57
			1053	672.462
			1053.5	642.789
			1054	612.691
			1054.5	582.339
			1055	551.919
			1055.5	521.599
			1056	491.617
			1056.5	462.156
			1057	433.438
			1057.5	405.637
			1058	378.941
			1058.5	353.483
			1059	329.409
			1059.5	306.776
			1060	285.65
			1060.5	266.01
			1061	247.839
			1061.5	231.065
			1062	215.592
			1062.5	201.306
			1063	188.055
			1063.5	175.688
			1064	164.033
			1064.5	152.921
			1065	142.247
			1065.5	131.868
			1066	121.748
			1066.5	111.75
			1067	101.917
			1067.5	92.1317
			1068	82.5107
			1068.5	72.9645
			1069	63.6391
			1069.5	54.5242
			1070	45.7725
			1070.5	37.4556
			1071	29.7114
[truncated: 5,294 more rows]

## Sheet: Raman antes de CV
Raman Shift	Raman Intensity		Raman Shift	Raman Intensity
cm-1	u.a.		cm-1	u.a.
	M1			M2
55	0		73	0
55.5	325.838		73.5	710.326
56	651.69		74	1420.68
56.5	977.554		74.5	2131.08
57	1303.44		75	2841.5
57.5	1629.34		75.5	3551.93
58	1955.27		76	4262.41
58.5	2281.2		76.5	4972.91
59	2607.16		77	5683.45
59.5	2933.13		77.5	6394.02
60	3259.13		78	7104.6
60.5	3585.13		78.5	7815.22
61	3911.15		79	8525.87
61.5	3776.22		79.5	8523.24
62	3644.65		80	8518.85
62.5	3516.64		80.5	8512.12
63	3392.36		81	8502.46
63.5	3271.76		81.5	8489.27
64	3154.56		82	8472.08
64.5	3040.67		82.5	8450.31
65	2929.82		83	8423.34
65.5	2822.1		83.5	8390.75
66	2717.11		84	8352.24
66.5	2614.88		84.5	8307.67
67	2515.02		85	8256.86
67.5	2417.85		85.5	8200
68	2323.32		86	8137.23
68.5	2231.69		86.5	8069.14
69	2143.19		87	7996.33
69.5	2057.91		87.5	7919.62
70	1976.39		88	7839.72
70.5	1898.68		88.5	7757.39
71	1825.34		89	7673.54
71.5	1756.48		89.5	7589.31
72	1692.68		90	7505.86
72.5	1633.87		90.5	7424.26
73	1580.47		91	7345.46
73.5	1532.21		91.5	7269.91
74	1489.42		92	7198.57
74.5	1452.06		92.5	7132.21
75	1420.23		93	7071.77
75.5	1393.88		93.5	7017.79
76	1372.74		94	6970.81
76.5	1356.99		94.5	6931
77	1346.4		95	6898.6
77.5	1341.25		95.5	6873.97
78	1341.23		96	6857.26
78.5	1346.69		96.5	6848.76
79	1357.22		97	6848.19
79.5	1373.34		97.5	6855.87
80	1394.76		98	6871.32
80.5	1421.81		98.5	6894.83
81	1454.39		99	6926.12
81.5	1492.47		99.5	6965.04
82	1535.95		100	7011.27
82.5	1584.62		100.5	7064.44
83	1638.48		101	7124.43
83.5	1697.18		101.5	7190.84
84	1760.52		102	7263.45
84.5	1827.87		102.5	7341.46
85	1794.4		103	7278.23
85.5	1763.96		103.5	7219.29
86	1736.48		104	7164.9
86.5	1711.29		104.5	7114.24
87	1688.12		105	7067.15
87.5	1666.44		105.5	7023.01
88	1645.91		106	6981.55
88.5	1626.32		106.5	6942.48
89	1607.39		107	6905.5
89.5	1589.12		107.5	6870.54
90	1571.4		108	6837.43
90.5	1554.47		108.5	6806.35
91	1538.19		109	6777.06
91.5	1523.03		109.5	6750.02
92	1508.84		110	6724.86
92.5	1496.26		110.5	6702.33
93	1485.28		111	6682.29
93.5	1476.39		111.5	6665.29
94	1469.77		112	6651.45
94.5	1465.8		112.5	6641.21
95	1464.69		113	6634.78
95.5	1466.6		113.5	6632.41
96	1471.69		114	6634.3
96.5	1480.18		114.5	6640.72
97	1492.33		115	6652
97.5	1508.19		115.5	6668.2
98	1528.02		116	6689.68
98.5	1551.59		116.5	6716.11
99	1579.25		117	6747.95
99.5	1610.9		117.5	6784.98
100	1553.69		118	6685.35
100.5	1500.65		118.5	6591.06
101	1451.79		119	6502.27
101.5	1407.13		119.5	6418.86
102	1366.69		120	6340.94
102.5	1330.46		120.5	6268.49
103	1298.3		121	6201.5
103.5	1270.18		121.5	6140.14
104	1245.77		122	6084.16
104.5	1225.2		122.5	6034.03
105	1207.93		123	5989.14
105.5	1194.13		123.5	5950.09
106	1183.31		124	5916.6
106.5	1175.51		124.5	5889.1
107	1170.35		125	5867.36
107.5	1167.75		125.5	5851.6
108	1167.51		126	5841.71
108.5	1169.63		126.5	5837.94
109	1174.07		127	5840.27
109.5	1180.77		127.5	5848.66
110	1189.93		128	5863.2
110.5	1201.41		128.5	5883.55
111	1215.73		129	5910.08
111.5	1232.66		129.5	5942.21
112	1252.76		130	5980.27
112.5	1276.03		130.5	6023.77
113	1302.94		131	6072.82
113.5	1333.57		131.5	6126.97
114	1368.25		132	6186.22
114.5	1407.02		132.5	6250.18
115	1374.48		133	6169.16
115.5	1346.33		133.5	6092.64
116	1322.58		134	6020.4
116.5	1303.26		134.5	5952.41
117	1288.14		135	5888.23
117.5	1277.33		135.5	5828.32
118	1270.45		136	5772.22
118.5	1267.56		136.5	5720.36
119	1268.25		137	5672.44
119.5	1272.46		137.5	5628.86
120	1279.85		138	5589.47
120.5	1290.36		138.5	5554.63
121	1303.69		139	5524.22
121.5	1319.82		139.5	5498.55
122	1338.6		140	5477.69
122.5	1359.91		140.5	5461.73
123	1383.7		141	5450.77
123.5	1409.76		141.5	5444.66
124	1438.38		142	5443.67
124.5	1469.41		142.5	5447.48
125	1503		143	5456.31
125.5	1539		143.5	5469.78
126	1577.45		144	5488.07
126.5	1618.22		144.5	5510.75
127	1661.33		145	5538.04
127.5	1706.79		145.5	5569.44
128	1754.38		146	5605.13
128.5	1803.91		146.5	5644.96
129	1855.04		147	5688.91
129.5	1907.42		147.5	5737.06
130	1960.72		148	5657.44
130.5	2014.61		148.5	5582.19
131	2068.78		149	5511.12
131.5	2122.65		149.5	5444.65
132	2175.75		150	5382.6
132.5	2227.33		150.5	5325.37
133	2277.03		151	5272.78
133.5	2324.29		151.5	5225.25
134	2368.92		152	5182.58
134.5	2410.26		152.5	5144.95
135	2447.86		153	5112.31
135.5	2481.21		153.5	5084.59
136	2510		154	5061.73
136.5	2534.03		154.5	5043.43
137	2553.08		155	5029.74
137.5	2567.07		155.5	5020.23
138	2575.84		156	5014.91
138.5	2579.44		156.5	5013.27
139	2577.88		157	5015.35
139.5	2571.39		157.5	5020.62
140	2560		158	5029.34
140.5	2544.02		158.5	5041.01
141	2523.64		159	5055.75
141.5	2499.16		159.5	5073.46
142	2470.96		160	5094.14
142.5	2439.27		160.5	5117.93
143	2404.52		161	5144.75
143.5	2366.77		161.5	5174.94
144	2326.47		162	5208.44
144.5	2283.72		162.5	5245.62
145	2239.01		163	5189.84
145.5	2192.47		163.5	5138
146	2144.46		164	5089.97
146.5	2094.85		164.5	5046.12
147	2043.85		165	5006.31
147.5	1991.67		165.5	4970.63
148	1938.5		166	4938.99
148.5	1884.59		166.5	4911.24
149	1830.06		167	4887.28
149.5	1775.07		167.5	4866.86
150	1719.72		168	4849.83
150.5	1664.26		168.5	4835.88
151	1608.89		169	4824.78
151.5	1553.9		169.5	4816.03
152	1499.54		170	4809.39
152.5	1446.01		170.5	4804.41
153	1393.5		171	4801
153.5	1342.15		171.5	4798.8
154	1292.24		172	4797.52
154.5	1243.97		172.5	4796.77
155	1197.54		173	4796.26
155.5	1153.09		173.5	4795.8
156	1110.66		174	4795.16
156.5	1070.35		174.5	4794.26
157	1032.17		175	4792.87
157.5	996.205		175.5	4790.92
158	962.395		176	4788.22
158.5	930.794		176.5	4784.84
159	901.247		177	4780.67
159.5	873.843		177.5	4775.85
160	843.619		178	4754.17
160.5	815.385		178.5	4731.93
161	789.043		179	4709.21
161.5	764.556		179.5	4686.17
162	741.905		180	4662.98
162.5	721.036		180.5	4639.79
163	701.971		181	4616.73
163.5	684.63		181.5	4594
164	669.09		182	4571.75
164.5	655.211		182.5	4550.2
165	643.139		183	4529.47
165.5	632.708		183.5	4509.67
166	624.103		184	4490.89
166.5	617.17		184.5	4473.14
167	611.975		185	4456.51
167.5	608.452		185.5	4441.01
168	606.59		186	4426.66
168.5	606.386		186.5	4413.44
169	607.792		187	4401.26
169.5	610.81		187.5	4390.11
170	615.373		188	4379.91
170.5	621.507		188.5	4370.63
171	629.1		189	4362.21
171.5	638.207		189.5	4354.69
172	648.697		190	4347.95
172.5	660.679		190.5	4342.14
173	674.069		191	4337.11
173.5	688.851		191.5	4333.03
174	704.944		192	4329.88
174.5	722.281		192.5	4327.76
175	722.933		193	4317.61
175.5	724.693		193.5	4308.6
176	727.499		194	4300.84
176.5	731.212		194.5	4294.34
177	735.712		195	4289.2
177.5	740.792		195.5	4285.39
178	746.347		196	4283.03
178.5	752.173		196.5	4282.04
179	758.212		197	4282.53
179.5	764.269		197.5	4284.36
180	770.232		198	4287.61
180.5	775.939		198.5	4292.2
181	781.287		199	4298.14
181.5	786.207		199.5	4305.39
182	790.659		200	4313.96
182.5	794.623		200.5	4323.81
183	798.084		201	4334.93
183.5	801.089		201.5	4347.33
184	803.655		202	4360.93
184.5	805.913		202.5	4375.73
185	807.917		203	4391.66
185.5	809.81		203.5	4408.74
186	811.649		204	4426.96
186.5	813.567		204.5	4446.19
187	815.701		205	4466.34
187.5	818.165		205.5	4487.23
188	821.062		206	4508.73
188.5	824.478		206.5	4530.67
189	828.466		207	4552.9
189.5	833.108		207.5	4575.22
190	838.431		208	4597.41
190.5	844.49		208.5	4619.23
191	851.251		209	4640.53
191.5	858.724		209.5	4661.06
192	866.828		210	4680.8
192.5	875.611		210.5	4699.53
193	884.952		211	4717.26
193.5	894.774		211.5	4733.88
194	904.923		212	4749.48
194.5	915.293		212.5	4764.09
195	925.743		213	4777.87
195.5	936.156		213.5	4790.95
196	946.38		214	4803.48
196.5	956.251		214.5	4815.7
197	965.578		215	4827.86
197.5	974.215		215.5	4840.25
198	981.993		216	4853.13
198.5	988.859		216.5	4866.68
199	994.659		217	4881.08
199.5	999.352		217.5	4896.56
200	1002.85		218	4913.32
200.5	1005.2		218.5	4931.51
201	1006.41		219	4951.21
201.5	1006.57		219.5	4972.47
202	1005.77		220	4995.33
202.5	1004.16		220.5	5019.75
203	1001.88		221	5045.7
203.5	999.157		221.5	5073.09
204	996.201		222	5101.77
204.5	993.259		222.5	5131.57
205	990.421		223	5162.37
205.5	987.944		223.5	5194.07
206	985.918		224	5226.42
206.5	984.54		224.5	5259.25
207	983.862		225	5292.28
207.5	983.95		225.5	5325.27
208	984.777		226	5358
208.5	986.305		226.5	5390.27
209	988.457		227	5421.91
209.5	991.128		227.5	5452.71
210	994.181		228	5482.4
210.5	997.438		228.5	5510.71
211	1000.73		229	5537.39
211.5	1003.88		229.5	5562.25
212	1006.77		230	5585.27
212.5	1009.25		230.5	5606.12
213	1011.2		231	5624.76
213.5	1012.52		231.5	5640.87
214	1013.15		232	5654.37
214.5	1013.08		232.5	5665.06
215	1012.31		233	5672.85
215.5	1010.89		233.5	5677.67
216	1008.88		234	5679.46
216.5	1006.34		234.5	5678.16
217	1003.34		235	5673.63
217.5	999.988		235.5	5665.97
218	996.297		236	5654.93
218.5	992.418		236.5	5640.73
219	988.319		237	5623.19
219.5	984.1		237.5	5602.54
220	979.725		238	5578.66
220.5	975.202		238.5	5551.72
221	970.482		239	5521.73
221.5	965.496		239.5	5488.78
222	960.196		240	5452.93
222.5	954.519		240.5	5414.31
223	948.388		241	5373.08
223.5	941.689		241.5	5329.31
224	934.367		242	5283.28
224.5	926.303		242.5	5234.88
225	917.473		243	5184.41
225.5	907.793		243.5	5131.79
226	897.266		244	5077.31
226.5	885.821		244.5	5020.99
227	873.45		245	4962.99
227.5	860.121		245.5	4903.35
228	845.838		246	4842.16
228.5	830.606		246.5	4779.39
229	814.43		247	4715.11
229.5	797.334		247.5	4649.38
230	779.338		248	4582.24
230.5	760.502		248.5	4513.84
231	740.844		249	4444.14
231.5	720.432		249.5	4373.27
232	699.302		250	4301.27
232.5	677.499		250.5	4228.18
233	655.133		251	4154.2
233.5	632.32		251.5	4079.5
234	609.212		252	4004.38
234.5	585.921		252.5	3928.99
235	562.561		253	3853.55
235.5	539.256		253.5	3778.28
236	516.17		254	3703.44
236.5	493.443		254.5	3629.33
237	471.257		255	3556.27
237.5	449.704		255.5	3484.52
238	428.921		256	3414.33
238.5	408.957		256.5	3345.92
239	389.871		257	3279.33
239.5	371.718		257.5	3214.82
240	354.509		258	3152.52
240.5	338.241		258.5	3092.58
241	322.893		259	3035.05
241.5	308.396		259.5	2979.95
242	294.691		260	2927.31
242.5	281.707		260.5	2877.07
243	269.375		261	2829.22
243.5	257.598		261.5	2783.7
244	246.381		262	2740.54
244.5	235.619		262.5	2699.57
245	225.406		263	2660.99
245.5	215.619		263.5	2624.54
246	206.368		264	2590.35
246.5	197.631		264.5	2558.3
247	189.511		265	2528.44
247.5	182.054		265.5	2500.76
248	175.376		266	2475.33
248.5	169.536		266.5	2452.14
249	164.617		267	2431.19
249.5	160.67		267.5	2412.5
250	149.712		268	2380.73
250.5	139.802		268.5	2351.18
251	130.916		269	2323.66
251.5	123.053		269.5	2298.35
252	116.164		270	2275.04
252.5	110.178		270.5	2253.76
253	104.996		271	2234.26
253.5	100.516		271.5	2216.54
254	96.6152		272	2200.41
254.5	93.1943		272.5	2185.78
255	90.1641		273	2172.56
255.5	87.416		273.5	2160.62
256	84.8809		274	2149.89
256.5	82.4624		274.5	2140.18
257	80.1714		275	2131.46
257.5	77.9341		275.5	2123.54
258	75.8691		276	2116.54
258.5	73.9477		276.5	2110.28
259	72.2847		277	2104.88
259.5	70.8936		277.5	2100.12
260	69.8779		278	2096.11
260.5	69.313		278.5	2092.77
261	69.2822		279	2090.18
261.5	69.853		279.5	2088.39
262	71.0894		280	2087.43
262.5	73.0195		280.5	2087.35
263	75.6611		281	2088.17
263.5	78.9922		281.5	2090.03
264	82.9898		282	2092.96
264.5	87.5928		282.5	2097.21
265	81.3223		283	2102.82
265.5	75.5122		283.5	2110.05
266	70.0552		284	2118.8
266.5	64.8628		284.5	2129.39
267	59.8184		285	2141.91
267.5	54.8452		285.5	2156.62
268	49.8711		286	2173.64
268.5	44.8672		286.5	2193.15
269	39.7983		287	2215.23
269.5	34.623		287.5	2240.01
270	29.3726		288	2267.55
270.5	24.0561		288.5	2297.87
271	18.8047		289	2330.94
271.5	13.6445		289.5	2366.66
272	8.76514		290	2404.93
272.5	4.17334		290.5	2445.71
273	0.05371		291	2488.69
273.5	-3.51416		291.5	2533.7
274	-6.36523		292	2580.24
274.5	-8.39795		292.5	2627.97
275	-9.51416		293	2676.36
275.5	-9.63428		293.5	2725.03
276	-8.70557		294	2773.59
276.5	-6.6958		294.5	2821.59
277	-3.57666		295	2868.42
277.5	0		295.5	2913.35
278	3.57813		296	2955.85
278.5	8.1748		296.5	2995.37
279	13.7197		297	3031.62
279.5	20.146		297.5	3063.93
280	15.7817		298	3092.11
280.5	12.0942		298.5	3115.51
281	8.98193		299	3133.79
281.5	6.33643		299.5	3146.56
282	4.09326		300	3153.58
282.5	2.16699		300.5	3154.69
283	0.50342		301	3149.77
283.5	-1.0083		301.5	3138.77
284	-2.37012		302	3121.64
284.5	-3.68945		302.5	3098.59
285	-4.88184		303	3069.5
285.5	-6.0083		303.5	3034.77
286	-7.01025		304	2994.42
286.5	-7.93018		304.5	2948.85
287	-8.71582		305	2898.38
287.5	-9.35303		305.5	2843.49
288	-9.77783		306	2784.7
288.5	-9.94629		306.5	2722.35
289	-9.80762		307	2656.85
289.5	-9.30566		307.5	2588.62
290	-8.42822		308	2518.23
290.5	-7.11279		308.5	2446.09
291	-5.31152		309	2372.98
291.5	-2.94482		309.5	2299.21
292	0		310	2225.42
292.5	3.34424		310.5	2151.86
293	7.35352		311	2078.89
293.5	12.0845		311.5	2007.02
294	17.5693		312	1936.62
294.5	23.8413		312.5	1868.15
295	30.9204		313	1801.93
295.5	38.8169		313.5	1738.25
296	47.5308		314	1677.37
296.5	57.0523		314.5	1619.43
297	67.3589		315	1564.62
297.5	78.3916		315.5	1513.13
298	90.0996		316	1465.15
298.5	102.389		316.5	1420.7
299	115.217		317	1379.96
299.5	128.489		317.5	1342.83
300	142.119		318	1309.45
300.5	155.993		318.5	1279.61
301	170.02		319	1253.35
301.5	184.115		319.5	1230.6
302	198.203		320	1211.27
302.5	212.283		320.5	1195.36
303	226.292		321	1182.72
303.5	240.256		321.5	1173.33
304	254.129		322	1166.92
304.5	268.012		322.5	1163.5
305	281.923		323	1162.78
305.5	296.026		323.5	1164.93
306	310.378		324	1169.68
306.5	325.126		324.5	1177.13
307	340.354		325	1187.05
307.5	356.187		325.5	1199.38
308	372.741		326	1213.99
308.5	390.1		326.5	1230.73
309	408.318		327	1249.61
309.5	427.438		327.5	1270.5
310	447.442		328	1289.87
310.5	468.335		328.5	1310.97
311	490.049		329	1333.75
311.5	512.506		329.5	1357.94
312	535.558		330	1383.49
312.5	559.082		330.5	1410.17
313	582.948		331	1437.97
313.5	607.007		331.5	1466.7
314	631.12		332	1496.22
314.5	655.137		332.5	1526.37
315	678.933		333	1557.04
315.5	702.445		333.5	1588.16
316	725.596		334	1619.69
316.5	748.435		334.5	1651.69
317	770.896		335	1684.03
317.5	793.083		335.5	1716.86
318	814.99		336	1750.05
318.5	836.796		336.5	1783.87
319	858.56		337	1818.27
319.5	880.501		337.5	1853.64
320	902.723		338	1889.99
320.5	925.382		338.5	1927.62
321	948.58		339	1966.53
321.5	972.472		339.5	2007.03
322	997.168		340	2049.32
322.5	1022.79		340.5	2093.7
323	1049.38		341	2140.43
323.5	1076.99		341.5	2189.7
324	1105.65		342	2241.82
324.5	1135.33		342.5	2296.76
325	1166.05		343	2354.9
325.5	1197.77		343.5	2416.3
326	1230.46		344	2481.34
326.5	1264.07		344.5	2550.06
327	1298.56		345	2622.74
327.5	1333.86		345.5	2699.38
328	1369.94		346	2780.12
328.5	1406.72		346.5	2864.97
329	1444.11		347	2953.94
329.5	1482.06		347.5	3047.06
330	1520.48		348	3144.19
330.5	1559.3		348.5	3245.34
331	1598.45		349	3350.31
331.5	1637.81		349.5	3458.9
332	1677.31		350	3570.89
332.5	1716.78		350.5	3685.87
333	1756.08		351	3803.5
333.5	1795.06		351.5	3923.33
334	1833.61		352	4045
334.5	1871.56		352.5	4167.98
335	1908.8		353	4291.91
335.5	1945.18		353.5	4416.1
336	1980.55		354	4539.89
336.5	2014.79		354.5	4662.52
337	2047.81		355	4783.39
337.5	2079.54		355.5	4901.94
338	2109.9		356	5017.34
338.5	2138.95		356.5	5129.49
339	2166.61		357	5237.35
339.5	2192.95		357.5	5340.46
340	2217.89		358	5437.86
340.5	2241.49		358.5	5529.12
341	2263.72		359	5613.54
341.5	2284.63		359.5	5690.77
342	2304.26		360	5760.32
342.5	2322.62		360.5	5821.88
343	2339.7		361	5875.04
343.5	2355.35		361.5	5919.3
344	2369.6		362	5954.62
344.5	2382.19		362.5	5980.46
345	2393.22		363	5997.19
345.5	2402.43		363.5	6004.4
346	2409.85		364	6002.61
346.5	2415.26		364.5	5991.68
347	2418.57		365	5971.92
347.5	2419.63		365.5	5943.32
348	2418.36		366	5906.24
348.5	2414.72		366.5	5861.05
349	2408.71		367	5808.14
349.5	2400.35		367.5	5748.21
350	2389.7		368	5681.59
350.5	2376.91		368.5	5609.24
351	2362.02		369	5530.98
351.5	2345.25		369.5	5447.7
352	2326.75		370	5359.62
352.5	2306.76		370.5	5267.57
353	2285.51		371	5171.97
353.5	2263.28		371.5	5073.59
354	2240.32		372	4972.86
354.5	2216.83		372.5	4870.29
355	2192.99		373	4766.27
355.5	2168.99		373.5	4661.27
356	2145.03		374	4555.81
356.5	2121.22		374.5	4450.28
357	2097.77		375	4345.31
357.5	2074.64		375.5	4241.14
358	2051.97		376	4138.29
358.5	2029.68		376.5	4036.95
359	2007.84		377	3937.43
359.5	1986.43		377.5	3840.09
360	1965.43		378	3745.12
360.5	1944.83		378.5	3652.85
361	1924.61		379	3563.46
361.5	1904.74		379.5	3477.12
362	1885.24		380	3393.95
362.5	1866.07		380.5	3314.03
363	1847.28		381	3237.41
363.5	1828.83		381.5	3164.08
364	1810.77		382	3094.04
364.5	1793.11		382.5	3027.13
365	1775.9		383	2963.45
365.5	1759.16		383.5	2902.77
366	1742.88		384	2845.02
366.5	1727.11		384.5	2789.99
367	1711.81		385	2737.48
367.5	1696.98		385.5	2687.26
368	1682.56		386	2639.04
368.5	1668.49		386.5	2592.64
369	1654.71		387	2547.82
369.5	1641.13		387.5	2504.33
370	1627.67		388	2461.85
370.5	1614.23		388.5	2420.18
371	1600.68		389	2378.89
371.5	1586.92		389.5	2337.8
372	1572.84		390	2296.55
372.5	1558.36		390.5	2255
373	1543.41		391	2212.89
373.5	1527.91		391.5	2169.96
374	1511.82		392	2126.03
374.5	1495.1		392.5	2080.89
375	1477.73		393	2034.38
375.5	1459.72		393.5	1986.39
376	1441.09		394	1936.87
376.5	1421.85		394.5	1885.76
377	1402.05		395	1833.09
377.5	1381.72		395.5	1778.82
378	1360.92		396	1723.08
378.5	1339.68		396.5	1665.94
379	1318.03		397	1607.62
379.5	1296.01		397.5	1548.25
380	1273.64		398	1488.08
380.5	1250.93		398.5	1427.28
381	1227.93		399	1366.14
381.5	1204.63		399.5	1304.89
382	1181.08		400	1243.88
382.5	1157.31		400.5	1183.38
383	1133.33		401	1123.67
383.5	1109.22		401.5	1065.03
384	1084.98		402	1007.68
384.5	1060.74		402.5	951.9
385	1036.53		403	897.899
385.5	1012.51		403.5	845.926
386	988.782		404	796.143
386.5	965.518		404.5	748.719
387	942.841		405	703.744
387.5	920.91		405.5	661.326
388	899.847		406	621.469
388.5	879.816		406.5	584.202
389	860.948		407	549.49
389.5	843.377		407.5	517.241
390	827.188		408	487.44
390.5	812.449		408.5	459.912
391	799.205		409	434.602
391.5	787.445		409.5	411.216
392	777.162		410	389.689
392.5	768.298		410.5	369.698
393	760.781		411	351.21
393.5	754.503		411.5	333.996
394	749.385		412	318.036
394.5	745.295		412.5	303.178
395	742.082		413	289.295
395.5	739.626		413.5	276.287
396	737.748		414	264.088
396.5	736.414		414.5	252.816
397	735.459		415	242.432
397.5	734.927		415.5	233.151
398	734.684		416	224.92
398.5	734.785		416.5	217.953
399	735.081		417	212.198
399.5	735.661		417.5	207.849
400	736.523		418	190.012
400.5	737.774		418.5	173.78
401	739.461		419	159.187
401.5	741.657		419.5	146.258
402	744.424		420	135.001
402.5	747.803		420.5	125.351
403	751.873		421	117.261
403.5	756.678		421.5	110.577
404	762.321		422	105.245
404.5	768.812		422.5	101.059
405	776.247		423	97.9453
405.5	784.591		423.5	95.6606
406	793.911		424	94.0957
406.5	804.17		424.5	93.0195
407	815.408		425	92.3086
407.5	827.632		425.5	91.8408
408	840.866		426	91.5845
408.5	855.111		426.5	91.4722
409	870.35		427	91.4526
409.5	886.584		427.5	91.5234
410	903.753		428	91.6338
410.5	921.881		428.5	91.8857
411	940.888		429	92.2559
411.5	960.834		429.5	92.9365
412	981.634		430	93.9434
412.5	1003.3		430.5	95.3955
413	1025.73		431	97.3052
413.5	1048.89		431.5	99.7866
414	1072.71		432	102.862
414.5	1097.14		432.5	106.614
415	1122.12		433	104.895
415.5	1147.63		433.5	103.933
416	1173.63		434	103.771
416.5	1200.02		434.5	104.389
417	1226.81		435	105.827
417.5	1253.91		435.5	108.057
418	1281.37		436	111.166
418.5	1309.15		436.5	115.12
419	1337.32		437	120.072
419.5	1365.86		437.5	125.989
420	1394.83		438	133.003
420.5	1424.23		438.5	141.074
421	1454.1		439	150.332
421.5	1484.49		439.5	160.834
422	1515.43		440	172.679
422.5	1546.97		440.5	185.99
423	1579.12		441	200.805
423.5	1611.91		441.5	217.227
424	1645.31		442	235.229
424.5	1679.34		442.5	254.894
425	1713.95		443	276.174
425.5	1749.13		443.5	299.135
426	1784.82		444	323.71
426.5	1820.99		444.5	349.92
427	1857.58		445	377.67
427.5	1894.53		445.5	406.894
428	1931.78		446	437.466
428.5	1969.26		446.5	469.281
429	2006.94		447	502.274
429.5	2044.76		447.5	536.314
430	2082.72		448	571.393
430.5	2120.77		448.5	607.353
431	2158.91		449	644.22
431.5	2197.09		449.5	681.746
432	2235.33		450	720.016
432.5	2273.61		450.5	758.884
433	2311.96		451	798.522
433.5	2350.36		451.5	838.874
434	2388.85		452	880.082
434.5	2427.43		452.5	922.16
435	2466.08		453	965.167
435.5	2504.81		453.5	1009.17
436	2543.63		454	1054.27
436.5	2582.57		454.5	1100.67
437	2621.63		455	1148.44
437.5	2660.89		455.5	1197.8
438	2700.32		456	1248.75
438.5	2740.03		456.5	1301.47
439	2779.95		457	1355.89
439.5	2820.22		457.5	1412.17
440	2860.91		458	1470.27
440.5	2902.14		458.5	1530.29
441	2944.02		459	1592.2
441.5	2986.65		459.5	1655.98
442	3030.15		460	1721.59
442.5	3074.62		460.5	1788.89
443	3120.16		461	1857.81
443.5	3166.89		461.5	1928.19
444	3214.89		462	2000.22
444.5	3264.22		462.5	2073.67
445	3314.89		463	2148.86
445.5	3366.93		463.5	2225.5
446	3420.25		464	2303.91
446.5	3474.89		464.5	2383.79
447	3530.66		465	2465.56
447.5	3587.42		465.5	2549.39
448	3644.96		466	2635.72
448.5	3703.05		466.5	2724.87
449	3761.43		467	2817.12
449.5	3819.84		467.5	2912.89
450	3878.03		468	3012.36
450.5	3935.68		468.5	3115.99
451	3992.45		469	3224.08
451.5	4048.04		469.5	3337.14
452	4102.22		470	3455.34
452.5	4154.64		470.5	3578.95
453	4205.12		471	3708.02
453.5	4253.41		471.5	3842.59
454	4299.39		472	3982.7
454.5	4342.86		472.5	4128.05
455	4383.7		473	4278.45
455.5	4421.82		473.5	4433.46
456	4457.14		474	4592.56
456.5	4489.67		474.5	4755.16
457	4519.36		475	4920.49
457.5	4546.41		475.5	5088.01
458	4570.73		476	5256.69
458.5	4592.53		476.5	5425.69
459	4611.63		477	5593.92
459.5	4628.21		477.5	5760.58
460	4642.2		478	5924.37
460.5	4653.77		478.5	6084.53
461	4662.95		479	6239.93
461.5	4669.85		479.5	6389.89
462	4674.49		480	6533.22
462.5	4676.69		480.5	6669.06
463	4676.48		481	6796.6
463.5	4673.64		481.5	6914.94
464	4668.35		482	7023.63
464.5	4660.29		482.5	7121.91
465	4649.73		483	7209.8
465.5	4636.3		483.5	7286.61
466	4620.01		484	7352.29
466.5	4600.54		484.5	7406.27
467	4577.84		485	7448.69
467.5	4551.77		485.5	7479.45
468	4522.29		486	7498.86
468.5	4489.36		486.5	7507.27
469	4452.93		487	7505.01
469.5	4413.02		487.5	7492.78
470	4369.54		488	7470.56
470.5	4322.63		488.5	7439.26
471	4272.37		489	7399.11
471.5	4218.96		489.5	7351.32
472	4162.64		490	7296.3
472.5	4103.61		490.5	7235.17
473	4042.26		491	7168.54
473.5	3978.94		491.5	7097.3
474	3914.08		492	7021.91
474.5	3848.1		492.5	6943.2
475	3781.54		493	6862
475.5	3714.87		493.5	6778.96
476	3648.62		494	6694.97
476.5	3583.24		494.5	6610.43
477	3519.35		495	6526.23
477.5	3457.28		495.5	6442.35
478	3397.52		496	6359.49
478.5	3340.43		496.5	6277.79
479	3286.35		497	6197.76
479.5	3235.55		497.5	6119.51
480	3188.23		498	6043.38
480.5	3144.5		498.5	5969.31
481	3104.43		499	5897.38
481.5	3067.94		499.5	5827.43
482	3034.95		500	5759.38
482.5	3005.26		500.5	5693.07
483	2978.63		501	5628.23
483.5	2954.79		501.5	5564.71
484	2933.36		502	5502.11
484.5	2913.91		502.5	5440.08
485	2896.07		503	5378.16
485.5	2879.41		503.5	5316.01
486	2863.42		504	5253.06
486.5	2847.65		504.5	5188.98
487	2831.6		505	5123.27
487.5	2814.91		505.5	5055.6
488	2797.05		506	4985.48
488.5	2777.7		506.5	4912.58
489	2756.49		507	4836.53
489.5	2733.13		507.5	4757.1
490	2707.3		508	4674.05
490.5	2678.84		508.5	4587.26
491	2647.53		509	4496.62
491.5	2613.35		509.5	4402.19
492	2576.19		510	4303.98
492.5	2536.13		510.5	4202.17
493	2493.21		511	4096.95
493.5	2447.61		511.5	3988.65
494	2399.49		512	3877.58
494.5	2349.12		512.5	3764.18
495	2296.73		513	3648.78
495.5	2242.73		513.5	3532.01
496	2187.42		514	3414.23
496.5	2131.2		514.5	3295.99
497	2074.41		515	3177.74
497.5	2017.52		515.5	3060.06
498	1960.83		516	2943.35
498.5	1904.77		516.5	2828.01
499	1849.64		517	2714.46
499.5	1795.77		517.5	2603.04
500	1743.3		518	2493.97
500.5	1692.42		518.5	2387.48
501	1643.28		519	2283.78
501.5	1595.92		519.5	2182.98
502	1550.4		520	2085.12
502.5	1506.63		520.5	1990.18
503	1464.52		521	1898.1
503.5	1423.86		521.5	1808.86
504	1384.44		522	1722.28
504.5	1346.04		522.5	1638.34
505	1308.41		523	1556.78
505.5	1271.28		523.5	1477.56
506	1234.37		524	1400.32
506.5	1197.43		524.5	1324.99
507	1160.21		525	1251.35
507.5	1122.58		525.5	1179.42
508	1084.39		526	1109.1
508.5	1045.52		526.5	1040.3
509	1005.93		527	973.005
509.5	965.514		527.5	907.049
510	924.366		528	842.513
510.5	882.453		528.5	779.223
511	840.031		529	717.535
511.5	797.158		529.5	657.34
512	754.094		530	598.982
512.5	710.953		530.5	542.364
513	667.991		531	487.781
513.5	625.349		531.5	435.156
514	583.288		532	384.745
514.5	541.957		532.5	336.63
515	501.572		533	291.07
515.5	462.298		533.5	248.259
516	424.297		534	208.329
516.5	387.714		534.5	171.525
517	352.631		535	137.811
517.5	319.152		535.5	107.46
518	287.294		536	80.3457
518.5	257.152		536.5	56.875
519	228.718		537	36.9639
519.5	202.074		537.5	20.9536
520	177.182		538	8.78369
520.5	154.062		538.5	0.62891
521	132.652		539	-3.5791
521.5	112.907		539.5	-3.80518
522	94.8064		540	0
522.5	78.2905		540.5	5.33154
523	63.3726		541	9.8374
523.5	49.9365		541.5	14.1768
524	37.9985		542	22.6597
524.5	27.385		542.5	35.0288
525	18.1047		543	51.3227
525.5	9.98071		543.5	71.2935
526	3.03833		544	94.9331
526.5	-2.83838		544.5	122.039
527	-7.65723		545	152.442
527.5	-11.5193		545.5	185.888
528	-14.4854		546	222.034
528.5	-16.6272		546.5	260.555
529	-18.0469		547	301.072
529.5	-18.7524		547.5	343.307
530	-18.8357		548	386.734
530.5	-18.2459		548.5	431.012
531	-17.0855		549	475.605
531.5	-15.3135		549.5	520.07
532	-13.0273		550	563.92
532.5	-10.2019		550.5	606.656
533	-6.91724		551	647.96
533.5	-3.75903		551.5	687.361
534	-0.6604		552	724.483
534.5	2.15649		552.5	758.988
535	-1.93896		553	790.597
535.5	-5.5686		553.5	819.038
536	-8.72388		554	844.161
536.5	-11.4465		554.5	865.86
537	-13.7024		555	884.121
537.5	-15.5254		555.5	898.95
538	-16.8218		556	910.391
538.5	-17.6223		556.5	918.575
539	-17.8457		557	923.629
539.5	-17.5039		557.5	925.791
540	-16.5361		558	925.292
540.5	-14.947		558.5	922.399
541	-12.6777		559	917.447
541.5	-9.68896		559.5	910.636
542	-7.0127		560	902.279
542.5	-4.64063		560.5	892.657
543	-2.49341		561	882.172
543.5	0		561.5	871.139
544	2.40991		562	859.899
544.5	5.73535		562.5	848.798
545	7.88843		563	838.099
545.5	10.9663		563.5	828.112
546	12.4316		564	819.126
546.5	14.8337		564.5	811.618
547	18.1338		565	805.865
547.5	22.3599		565.5	802.286
548	27.498		566	801.126
548.5	33.5298		566.5	802.698
549	40.5222		567	807.255
549.5	48.5166		567.5	815.073
550	57.6873		568	826.54
550.5	68.0449		568.5	841.808
551	79.8235		569	861.278
551.5	92.9961		569.5	884.896
552	107.817		570	913.07
552.5	124.259		570.5	945.435
553	142.599		571	982.478
553.5	162.946		571.5	1024.16
554	185.475		572	1070.85
554.5	210.286		572.5	1122.57
555	237.45		573	1179.53
555.5	267.022		573.5	1241.88
556	298.981		574	1309.41
556.5	333.344		574.5	1382.48
557	370.014		575	1461.07
557.5	408.969		575.5	1545.97
558	450.033		576	1637.04
558.5	493.091		576.5	1735.14
559	537.902		577	1839.99
559.5	584.284		577.5	1952.34
560	631.987		578	2071.85
560.5	680.793		578.5	2199.2
561	730.509		579	2334.54
561.5	780.942		579.5	2478.37
562	831.93		580	2631.01
562.5	883.243		580.5	2792.55
563	934.788		581	2963.42
563.5	986.348		581.5	3143.17
564	1037.91		582	3332.39
564.5	1089.35		582.5	3530.4
565	1140.73		583	3738.36
565.5	1192.02		583.5	3955.75
566	1243.19		584	4183.47
566.5	1294.23		584.5	4421.2
567	1345.15		585	4669.49
567.5	1395.95		585.5	4928.15
568	1446.64		586	5197.5
568.5	1497.22		586.5	5477.97
569	1547.67		587	5770.04
569.5	1597.88		587.5	6074.16
570	1647.8		588	6390.33
570.5	1697.24		588.5	6718.58
571	1746.19		589	7058.72
571.5	1794.37		589.5	7410.07
572	1841.91		590	7773.62
572.5	1888.42		590.5	8147.61
573	1933.8		591	8531.73
573.5	1977.7		591.5	8923.18
574	2019.94		592	9320.46
574.5	2060.22		592.5	9720.19
575	2098.31		593	10119.6
575.5	2134.07		593.5	10516.1
576	2167.25		594	10906.4
576.5	2197.64		594.5	11286.4
577	2224.79		595	11650.7
577.5	2248.58		595.5	11995.2
578	2268.53		596	12313.6
578.5	2284.61		596.5	12602.6
579	2296.39		597	12856.1
579.5	2303.92		597.5	13071.9
580	2306.83		598	13244.6
580.5	2305.01		598.5	13371.3
581	2298.2		599	13447.9
581.5	2286.28		599.5	13472.2
582	2269.21		600	13442.4
582.5	2246.95		600.5	13357.6
583	2219.65		601	13218.2
583.5	2187.34		601.5	13025.4
584	2150.34		602	12781.2
584.5	2108.6		602.5	12486.9
585	2062.49		603	12146.3
585.5	2012.3		603.5	11763
586	1958.49		604	11342.1
586.5	1901.54		604.5	10889
587	1841.94		605	10409.5
587.5	1780.28		605.5	9910.09
588	1716.93		606	9394.98
588.5	1652.46		606.5	8870.11
589	1587.38		607	8340.41
589.5	1522.34		607.5	7812.45
590	1457.83		608	7290.32
590.5	1394.48		608.5	6780.31
591	1332.7		609	6285.09
591.5	1272.88		609.5	5809.13
592	1215.32		610	5353.19
592.5	1160.37		610.5	4920.18
593	1108.33		611	4511.04
593.5	1059.44		611.5	4127.09
594	1013.93		612	3768.75
594.5	971.903		612.5	3435.88
595	933.429		613	3127.73
595.5	898.51		613.5	2843.2
596	867.078		614	2580.6
596.5	839.189		614.5	2339.14
597	814.686		615	2116.65
597.5	793.647		615.5	1912.5
598	775.788		616	1723.9
598.5	761.165		616.5	1550.32
599	749.418		617	1388.87
599.5	740.554		617.5	1239.02
600	734.304		618	1098.83
600.5	730.751		618.5	968.569
601	729.798		619	847.243
601.5	731.381		619.5	734.314
602	735.515		620	629.498
602.5	742.068		620.5	532.051
603	751.173		621	442.366
603.5	762.498		621.5	359.284
604	776.466		622	284.306
604.5	792.92		622.5	216.875
605	812.318		623	158.312
605.5	834.502		623.5	108.013
606	859.874		624	66.9883
606.5	888.381		624.5	34.9253
607	920.262		625	12.3608
607.5	955.522		625.5	-0.91113
608	994.381		626	-4.49316
608.5	1037.03		626.5	0
609	1083.57		627	12.2602
609.5	1134.31		627.5	34.938
610	1189.17		628	67.6499
610.5	1248.55		628.5	111.099
611	1312.12		629	164.291
611.5	1380.42		629.5	228.396
612	1452.92		630	302.046
612.5	1530.33		630.5	386.911
613	1612.53		631	482.522
613.5	1700.01		631.5	590.119
614	1792.84		632	709.7
614.5	1891.34		632.5	842.118
615	1995.75		633	987.814
615.5	2106.05		633.5	1146.9
616	2222.8		634	1320.56
616.5	2346.29		634.5	1509.52
617	2477.4		635	1715.53
617.5	2616.2		635.5	1938.74
618	2763.63		636	2181
618.5	2919.62		636.5	2442.08
619	3084.9		637	2723.35
619.5	3259.48		637.5	3024.63
620	3443.98		638	3346.98
620.5	3638.62		638.5	3690.6
621	3843.59		639	4055.54
621.5	4058.86		639.5	4441.48
622	4284.17		640	4847.48
622.5	4519.1		640.5	5272.41
623	4763.12		641	5714.8
623.5	5015.48		641.5	6172.91
624	5275.63		642	6645.24
624.5	5542.37		642.5	7129.27
625	5814.77		643	7622.73
625.5	6090.7		643.5	8121.24
626	6368.91		644	8622.19
626.5	6646.96		644.5	9120.52
627	6923.24		645	9613.03
627.5	7195.62		645.5	10095.4
628	7462.89		646	10565.1
628.5	7722.63		646.5	11017.7
629	7972.5		647	11448.5
629.5	8210.29		647.5	11853.2
630	8433.57		648	12227.5
630.5	8640.64		648.5	12568
631	8829.2		649	12870.8
631.5	8998.8		649.5	13134.8
632	9147.21		650	13356.4
632.5	9273.86		650.5	13534.6
633	9376.86		651	13666.4
633.5	9455.62		651.5	13750.9
634	9509.16		652	13786.9
634.5	9537.32		652.5	13774.7
635	9540.2		653	13714.9
635.5	9517.87		653.5	13608.3
636	9471.2		654	13457
636.5	9400.03		654.5	13261.3
637	9305.77		655	13024.6
637.5	9188.68		655.5	12747.9
638	9050.87		656	12435.9
638.5	8893.34		656.5	12091
639	8718.42		657	11718
639.5	8527.8		657.5	11320.5
640	8323.17		658	10902
640.5	8105.96		658.5	10465.5
641	7878.12		659	10014.7
641.5	7642.07		659.5	9554.45
642	7399.73		660	9088.3
642.5	7153.75		660.5	8621.13
643	6905.82		661	8156.08
643.5	6658.53		661.5	7697.49
644	6412.59		662	7246.78
644.5	6170.03		662.5	6807.3
645	5931.96		663	6380.92
645.5	5700.03		663.5	5970.23
646	5475.59		664	5577.51
646.5	5259.76		664.5	5204.39
647	5053.54		665	4852.42
647.5	4857.52		665.5	4522.31
648	4672.14		666	4214.57
648.5	4497.58		666.5	3929.38
649	4334.09		667	3666.96
649.5	4181.92		667.5	3427.7
650	4040.93		668	3211.02
650.5	3911.2		668.5	3017.05
651	3792.09		669	2844.28
651.5	3683.56		669.5	2692.7
652	3584.64		670	2560.24
652.5	3495.5		670.5	2447.39
653	3415.39		671	2352.55
653.5	3344.11		671.5	2275.34
654	3281.06		672	2214.41
654.5	3225.7		672.5	2168.69
655	3177.58		673	2137.05
655.5	3135.89		673.5	2117.92
656	3100.58		674	2110.85
656.5	3070.76		674.5	2114.18
657	3046.69		675	2128
657.5	3027.53		675.5	2150.5
658	3013.52		676	2181.68
658.5	3003.83		676.5	2219.8
659	2998.57		677	2264.53
659.5	2997.17		677.5	2314.52
660	2999.6		678	2369.29
660.5	3005.61		678.5	2428.14
661	3015.27		679	2490.79
661.5	3028.5		679.5	2556.67
662	3045.12		680	2625.05
662.5	3065.15		680.5	2695.52
663	3088.31		681	2767.29
663.5	3114.66		681.5	2840.04
664	3143.84		682	2913.08
664.5	3176.06		682.5	2986.34
665	3211.07		683	3059.41
665.5	3248.84		683.5	3131.83
666	3289.1		684	3203.17
666.5	3331.63		684.5	3272.86
667	3376.17		685	3340.47
667.5	3422.39		685.5	3405.5
668	3469.99		686	3467.58
668.5	3518.64		686.5	3526.34
669	3568.13		687	3581.49
669.5	3618.05		687.5	3632.68
670	3668.09		688	3679.56
670.5	3717.8		688.5	3721.92
671	3766.91		689	3759.52
671.5	3815.03		689.5	3792.35
672	3861.88		690	3820.35
672.5	3907.23		690.5	3843.64
673	3950.91		691	3862.28
673.5	3992.74		691.5	3876.46
674	4032.55		692	3886.4
674.5	4070.21		692.5	3892.36
675	4105.61		693	3894.7
675.5	4138.69		693.5	3893.73
676	4169.45		694	3889.95
676.5	4197.86		694.5	3883.56
677	4224.06		695	3875.12
677.5	4247.97		695.5	3864.63
678	4269.73		696	3852.58
678.5	4289.26		696.5	3839.01
679	4306.71		697	3824.32
679.5	4322.08		697.5	3808.59
680	4335.5		698	3792.08
680.5	4347.03		698.5	3774.91
681	4356.73		699	3757.12
681.5	4364.66		699.5	3738.73
682	4370.83		700	3719.78
682.5	4375.36		700.5	3700.37
683	4378.24		701	3680.52
683.5	4379.65		701.5	3660.33
684	4379.55		702	3639.8
684.5	4378.14		702.5	3619.05
685	4375.33		703	3598.03
685.5	4371.35		703.5	3576.9
686	4366.11		704	3555.6
686.5	4359.72		704.5	3534.23
687	4352.19		705	3512.73
687.5	4343.57		705.5	3491.12
688	4333.9		706	3469.35
688.5	4323.19		706.5	3447.38
689	4311.54		707	3425.15
689.5	4298.83		707.5	3402.54
690	4285.15		708	3379.47
690.5	4270.39		708.5	3355.78
691	4254.62		709	3331.37
691.5	4237.73		709.5	3306.12
692	4219.79		710	3279.93
692.5	4200.72		710.5	3252.75
693	4180.57		711	3224.52
693.5	4159.27		711.5	3195.24
694	4136.86		712	3164.89
694.5	4113.3		712.5	3133.55
695	4088.64		713	3101.31
695.5	4062.92		713.5	3068.32
696	4036.2		714	3034.73
696.5	4008.58		714.5	3000.73
697	3980.17		715	2966.53
697.5	3951.07		715.5	2932.3
698	3921.41		716	2898.25
698.5	3891.23		716.5	2864.43
699	3860.81		717	2831.15
699.5	3830.3		717.5	2798.51
700	3799.98		718	2766.81
700.5	3770.05		718.5	2736.18
701	3740.82		719	2706.9
701.5	3712.49		719.5	2679.14
702	3685.28		720	2653.02
702.5	3659.41		720.5	2628.75
703	3635.1		721	2606.57
703.5	3612.69		721.5	2586.92
704	3592.35		722	2570.02
704.5	3574.4		722.5	2556.41
705	3558.95		723	2546.26
705.5	3546.27		723.5	2540.06
706	3536.38		724	2538
706.5	3529.51		724.5	2540.52
707	3525.66		725	2547.85
707.5	3524.98		725.5	2560.24
708	3527.52		726	2577.81
708.5	3533.3		726.5	2600.54
709	3542.32		727	2628.32
709.5	3554.45		727.5	2660.87
710	3569.7		728	2697.84
710.5	3587.87		728.5	2738.86
711	3608.98		729	2783.39
711.5	3632.83		729.5	2830.82
712	3659.3		730	2880.32
712.5	3688.16		730.5	2931.12
713	3719.17		731	2982.29
713.5	3752.07		731.5	3033
714	3786.54		732	3082.35
714.5	3822.39		732.5	3129.75
715	3859.35		733	3174.55
715.5	3897.22		733.5	3216.31
716	3935.6		734	3254.46
716.5	3974.15		734.5	3288.71
717	4012.5		735	3318.69
717.5	4050.23		735.5	3344.4
718	4087.06		736	3365.74
718.5	4122.52		736.5	3382.88
719	4156.49		737	3396.02
719.5	4188.5		737.5	3405.35
720	4218.34		738	3411.15
720.5	4245.52		738.5	3413.65
721	4269.71		739	3413.13
721.5	4290.51		739.5	3409.88
722	4307.61		740	3404.16
722.5	4320.73		740.5	3396.34
723	4329.54		741	3386.4
723.5	4334.02		741.5	3374.69
724	4333.77		742	3361.09
724.5	4328.72		742.5	3345.91
725	4318.5		743	3329.07
725.5	4303.15		743.5	3310.8
726	4282.48		744	3291.1
726.5	4256.6		744.5	3270.13
727	4225.5		745	3247.94
727.5	4189.28		745.5	3224.61
728	4148.06		746	3200.21
728.5	4101.98		746.5	3174.83
729	4051.37		747	3148.65
729.5	3996.47		747.5	3121.78
730	3937.81		748	3094.41
730.5	3875.7		748.5	3066.69
731	3810.75		749	3038.79
731.5	3743.24		749.5	3010.82
732	3673.67		750	2982.91
732.5	3602.44		750.5	2955.18
733	3530.04		751	2927.75
733.5	3456.98		751.5	2900.8
734	3383.72		752	2874.46
734.5	3310.75		752.5	2848.89
735	3238.45		753	2824.21
735.5	3167.24		753.5	2800.54
736	3097.26		754	2777.99
736.5	3028.73		754.5	2756.62
737	2961.8		755	2736.56
737.5	2896.72		755.5	2717.89
738	2833.59		756	2700.73
738.5	2772.52		756.5	2685.09
739	2713.6		757	2671.07
739.5	2656.83		757.5	2658.64
740	2602.24		758	2647.82
740.5	2549.79		758.5	2638.57
741	2499.5		759	2630.85
741.5	2451.36		759.5	2624.6
742	2405.35		760	2619.73
742.5	2361.53		760.5	2616.22
743	2319.81		761	2613.91
743.5	2280.26		761.5	2612.82
744	2242.74		762	2612.76
744.5	2207.41		762.5	2613.85
745	2174.11		763	2615.88
745.5	2142.96		763.5	2619.01
746	2113.85		764	2623.13
746.5	2086.8		764.5	2628.38
747	2061.73		765	2634.75
747.5	2038.58		765.5	2642.31
748	2017.26		766	2651.13
748.5	1997.63		766.5	2661.24
749	1979.69		767	2672.75
749.5	1963.26		767.5	2685.65
750	1948.31		768	2700.02
750.5	1934.59		768.5	2715.81
751	1922.07		769	2733.1
751.5	1910.51		769.5	2751.76
752	1899.83		770	2771.85
752.5	1889.83		770.5	2793.22
753	1880.45		771	2815.88
753.5	1871.55		771.5	2839.72
754	1863.06		772	2864.7
754.5	1854.87		772.5	2890.74
755	1846.92		773	2917.8
755.5	1839.18		773.5	2945.86
756	1831.59		774	2974.85
756.5	1824.2		774.5	3004.84
757	1816.94		775	3035.71
757.5	1810		775.5	3067.63
758	1803.29		776	3100.49
758.5	1797		776.5	3134.48
759	1791.12		777	3169.49
759.5	1785.86		777.5	3205.75
760	1781.28		778	3243.25
760.5	1777.56		778.5	3282.15
761	1774.81		779	3322.53
761.5	1773.16		779.5	3364.5
762	1772.76		780	3408.19
762.5	1773.65		780.5	3453.67
763	1775.98		781	3501.08
763.5	1779.79		781.5	3550.49
764	1785.3		782	3602.11
764.5	1792.48		782.5	3655.9
765	1801.57		783	3712.06
765.5	1812.5		783.5	3770.51
766	1825.48		784	3831.34
766.5	1840.46		784.5	3894.47
767	1857.6		785	3959.9
767.5	1876.87		785.5	4027.42
768	1898.4		786	4096.99
768.5	1922.34		786.5	4168.55
769	1948.71		787	4241.96
769.5	1977.73		787.5	4317.41
770	2009.33		788	4394.62
770.5	2043.86		788.5	4474.22
771	2081.12		789	4555.6
771.5	2121.52		789.5	4639.91
772	2164.85		790	4726.35
772.5	2211.48		790.5	4816.56
773	2261.35		791	4910.61
773.5	2314.74		791.5	5010.17
774	2371.68		792	5115.84
774.5	2432.3		792.5	5229.2
775	2496.78		793	5351.54
775.5	2565.11		793.5	5483.6
776	2637.54		794	5627.15
776.5	2713.99		794.5	5782.79
777	2794.94		795	5953.68
777.5	2880.27		795.5	6140.08
778	2970.58		796	6346.58
778.5	3065.68		796.5	6572.59
779	3166.16		797	6823.41
779.5	3271.99		797.5	7099.24
780	3383.65		798	7404.54
780.5	3501.19		798.5	7739.52
781	3624.95		799	8109.53
781.5	3755.18		799.5	8518.49
782	3892.02		800	8970.99
782.5	4035.61		800.5	9471.83
783	4185.86		801	10024.5
783.5	4342.81		801.5	10634
784	4506.26		802	11302.8
784.5	4675.96		802.5	12034.9
785	4852.02		803	12835.1
785.5	5033.56		803.5	13702.9
786	5220.19		804	14641.1
786.5	5410.69		804.5	15644.7
787	5604.25		805	16711.6
787.5	5799.43		805.5	17832.9
788	5995.12		806	19001.7
788.5	6190.06		806.5	20208
789	6382.82		807	21439.7
789.5	6572.23		807.5	22685.2
790	6756.31		808	23925
790.5	6933.53		808.5	25141.4
791	7101.46		809	26308.9
791.5	7258.93		809.5	27410
792	7403.45		810	28418.1
792.5	7533.97		810.5	29316.9
793	7648.6		811	30085.8
793.5	7746.49		811.5	30710.6
794	7826		812	31173.7
794.5	7886.13		812.5	31462.7
795	7925.81		813	31566.6
795.5	7944.23		813.5	31480.4
796	7941.17		814	31202.1
796.5	7916.31		814.5	30736.1
797	7870.29		815	30089.6
797.5	7802.86		815.5	29272.4
798	7715.01		816	28295.8
798.5	7607.34		816.5	27176.9
799	7481.14		817	25933.9
799.5	7337.82		817.5	24590.1
800	7179.14		818	23168.8
800.5	7007.17		818.5	21696.2
801	6823.74		819	20194.3
801.5	6631.17		819.5	18687.6
802	6430.96		820	17191.5
802.5	6225.3		820.5	15726.3
803	6015.74		821	14304.1
803.5	5805.05		821.5	12945.8
804	5594.68		822	11658.3
804.5	5387.1		822.5	10456.8
805	5183.76		823	9343.5
805.5	4986.42		823.5	8325.1
806	4796.04		824	7399.11
806.5	4613.73		824.5	6565.55
807	4440.22		825	5820.89
807.5	4276.14		825.5	5161.35
808	4122.15		826	4581.83
808.5	3978.53		826.5	4076.92
809	3845.48		827	3638.6
809.5	3722.8		827.5	3261.07
810	3610.19		828	2933.85
810.5	3507.26		828.5	2655.5
811	3413.36		829	2415.82
811.5	3328.05		829.5	2214.33
812	3250.54		830	2042.22
812.5	3180.09		830.5	1897.61
813	3115.73		831	1774.14
813.5	3056.52		831.5	1669.3
814	3001.46		832	1579.06
814.5	2949.46		832.5	1500.53
815	2899.92		833	1433.06
815.5	2851.92		833.5	1374.85
816	2804.96		834	1325.58
816.5	2757.97		834.5	1282.54
817	2710.67		835	1246.09
817.5	2662.07		835.5	1213.69
818	2612.07		836	1186
818.5	2559.97		836.5	1161.16
819	2505.82		837	1139.4
819.5	2449.35		837.5	1119.79
820	2390.82		838	1102.63
820.5	2330.23		838.5	1087.37
821	2267.78		839	1073.68
821.5	2203.75		839.5	1061.27
822	2138.52		840	1049.72
822.5	2072.62		840.5	1038.92
823	2006.51		841	1028.4
823.5	1940.83		841.5	1018.2
824	1876.05		842	1007.88
824.5	1812.74		842.5	997.633
825	1751.23		843	987.085
825.5	1692.09		843.5	976.28
826	1635.67		844	964.946
826.5	1582.42		844.5	953.163
827	1532.62		845	940.864
827.5	1486.55		845.5	928.161
828	1444.33		846	915.15
828.5	1406.05		846.5	902.007
829	1371.69		847	888.972
829.5	1341.18		847.5	876.225
830	1314.45		848	864.1
830.5	1291.29		848.5	852.848
831	1271.61		849	842.857
831.5	1255.09		849.5	834.432
832	1241.57		850	827.898
832.5	1230.71		850.5	823.53
833	1222.34		851	821.523
833.5	1216.19		851.5	822.041
834	1212.09		852	825.151
834.5	1209.83		852.5	830.899
835	1209.17		853	839.222
835.5	1209.94		853.5	849.967
836	1211.87		854	862.906
836.5	1214.81		854.5	877.663
837	1218.46		855	893.89
837.5	1222.76		855.5	911.104
838	1227.49		856	928.898
838.5	1232.49		856.5	946.764
839	1237.64		857	964.334
839.5	1242.67		857.5	981.042
840	1247.38		858	996.435
840.5	1251.48		858.5	1010.01
841	1254.71		859	1021.36
841.5	1256.78		859.5	1030.1
842	1257.43		860	1036.02
842.5	1256.42		860.5	1038.89
843	1253.47		861	1038.69
843.5	1248.41		861.5	1035.29
844	1240.97		862	1028.79
844.5	1230.99		862.5	1019.24
845	1218.23		863	1006.87
845.5	1202.58		863.5	991.905
846	1183.92		864	974.699
846.5	1162.22		864.5	955.58
847	1137.48		865	934.926
847.5	1109.75		865.5	913.074
848	1079.13		866	890.416
848.5	1045.73		866.5	867.27
849	1009.79		867	844.068
849.5	971.493		867.5	821.031
850	931.198		868	798.583
850.5	889.17		868.5	776.768
851	845.799		869	755.922
851.5	801.331		869.5	735.878
852	756.117		870	716.811
852.5	710.437		870.5	698.516
853	664.579		871	681.033
853.5	618.861		871.5	664.109
854	573.548		872	647.599
854.5	528.95		872.5	631.208
855	485.283		873	614.663
855.5	442.803		873.5	597.668
856	401.631		874	579.964
856.5	361.92		874.5	561.267
857	323.803		875	541.416
857.5	287.317		875.5	520.133
858	252.638		876	497.379
858.5	219.783		876.5	472.916
859	188.941		877	446.859
859.5	160.154		877.5	419.157
860	133.55		878	390.051
860.5	109.186		878.5	359.679
861	87.1388		879	328.372
861.5	67.4806		879.5	296.418
862	50.2307		880	264.155
862.5	35.4379		880.5	231.967
863	23.057		881	200.274
863.5	13.1017		881.5	169.562
864	5.43994		882	140.28
864.5	0		882.5	112.908
865	-6.7738		883	87.7981
865.5	-11.639		883.5	65.3115
866	-14.8185		884	45.6958
866.5	-16.5196		884.5	29.1946
867	-16.9926		885	15.929
867.5	-16.5172		885.5	6.02563
868	-15.3475		886	-0.49121
868.5	-13.7959		886.5	-3.62231
869	-12.0398		887	-3.40332
869.5	-10.4005		887.5	0
870	-8.86072		888	3.70435
870.5	-7.6897		888.5	6.87671
871	-6.73804		889	11.313
871.5	-6.25		889.5	18.3581
872	-6.00635		890	24.1921
872.5	-6.09814		890.5	32.5054
873	-6.24072		891	43.523
873.5	-6.31128		891.5	57.158
874	-6.00073		892	73.5813
874.5	-5.05322		892.5	92.9287
875	-3.52234		893	115.369
875.5	-1.84326		893.5	141.182
876	0		894	170.421
876.5	2.24548		894.5	203.428
877	5.37024		895	240.156
877.5	10.9606		895.5	281.03
878	19.2073		896	325.967
878.5	30.4777		896.5	375.333
879	44.9168		897	429.018
879.5	62.7688		897.5	487.263
880	84.1327		898	549.979
880.5	109.139		898.5	617.233
881	137.832		899	688.927
881.5	170.235		899.5	764.975
882	206.329		900	845.306
882.5	245.994		900.5	929.733
883	289.114		901	1018.19
883.5	335.412		901.5	1110.37
884	384.727		902	1206.26
884.5	436.72		902.5	1305.53
885	491.136		903	1408.09
885.5	547.617		903.5	1513.69
886	605.776		904	1622.02
886.5	665.244		904.5	1732.87
887	725.545		905	1845.73
887.5	786.271		905.5	1960.18
888	846.939		906	2075.6
888.5	907.234		906.5	2191.46
889	966.751		907	2307.12
889.5	1025.29		907.5	2421.97
890	1082.54		908	2535.4
890.5	1138.34		908.5	2646.64
891	1192.55		909	2755.25
891.5	1245.02		909.5	2860.36
892	1295.67		910	2961.41
892.5	1344.37		910.5	3057.56
893	1391.13		911	3148.35
893.5	1435.84		911.5	3233.2
894	1478.51		912	3311.78
894.5	1519.07		912.5	3383.77
895	1557.43		913	3448.95
895.5	1593.64		913.5	3507.3
896	1627.51		914	3558.77
896.5	1659.03		914.5	3603.5
897	1687.83		915	3641.53
897.5	1713.94		915.5	3673.28
898	1736.91		916	3698.82
898.5	1756.76		916.5	3718.75
899	1773.06		917	3733.07
899.5	1785.75		917.5	3742.35
900	1794.59		918	3746.81
900.5	1799.54		918.5	3746.94
901	1800.47		919	3743.08
901.5	1797.31		919.5	3735.54
902	1790.09		920	3724.8
902.5	1778.79		920.5	3710.98
903	1763.62		921	3694.61
903.5	1744.52		921.5	3675.51
904	1721.79		922	3654.14
904.5	1695.47		922.5	3630.4
905	1665.91		923	3604.72
905.5	1633.26		923.5	3577.09
906	1597.82		924	3547.78
906.5	1559.85		924.5	3516.87
907	1519.63		925	3484.56
907.5	1477.5		925.5	3450.98
908	1433.62		926	3416.22
908.5	1388.27		926.5	3380.42
909	1341.66		927	3343.67
909.5	1294.1		927.5	3306.14
910	1245.81		928	3267.99
910.5	1197.1		928.5	3229.33
911	1148.23		929	3190.41
911.5	1099.52		929.5	3151.36
912	1051.34		930	3112.57
912.5	1003.98		930.5	3074.18
913	957.751		931	3036.61
913.5	912.934		931.5	3000.06
914	869.851		932	2964.96
914.5	828.755		932.5	2931.6
915	789.891		933	2900.34
915.5	753.478		933.5	2871.53
916	719.731		934	2845.58
916.5	688.868		934.5	2822.96
917	660.964		935	2803.96
917.5	636.204		935.5	2789.08
918	614.52		936	2778.42
918.5	596.083		936.5	2772.45
919	580.776		937	2771.19
919.5	568.667		937.5	2774.95
920	559.595		938	2783.62
920.5	553.585		938.5	2797.38
921	550.585		939	2816.22
921.5	550.529		939.5	2840.11
922	553.477		940	2869.11
922.5	559.297		940.5	2903.02
923	568.184		941	2942.08
923.5	579.964		941.5	2985.94
924	594.861		942	3034.97
924.5	612.666		942.5	3088.62
925	633.552		943	3147.38
925.5	657.39		943.5	3210.81
926	684.248		944	3279.39
926.5	714.028		944.5	3352.98
927	746.671		945	3431.9
927.5	782.101		945.5	3516.27
928	820.189		946	3606.36
928.5	860.799		946.5	3702.37
929	903.667		947	3804.27
929.5	948.62		947.5	3912.38
930	995.31		948	4026.43
930.5	1043.53		948.5	4146.84
931	1092.88		949	4273.28
931.5	1143.1		949.5	4406.19
932	1193.82		950	4545.2
932.5	1244.86		950.5	4690.73
933	1295.92		951	4842.54
933.5	1346.78		951.5	5000.78
934	1397.21		952	5165.3
934.5	1447.03		952.5	5336.09
935	1496.12		953	5513.12
935.5	1544.28		953.5	5696.27
936	1591.45		954	5885.52
936.5	1637.51		954.5	6080.6
937	1682.45		955	6281.43
937.5	1726.23		955.5	6487.74
938	1768.79		956	6699
938.5	1810.16		956.5	6915.03
939	1850.26		957	7134.8
939.5	1889.1		957.5	7358.13
940	1926.64		958	7583.57
940.5	1962.86		958.5	7810.25
941	1997.73		959	8036.42
941.5	2031.24		959.5	8260.59
942	2063.41		960	8480.96
942.5	2094.24		960.5	8695.75
943	2123.79		961	8903.27
943.5	2152.16		961.5	9101.48
944	2179.39		962	9288.95
944.5	2205.75		962.5	9463.64
945	2231.25		963	9624.33
945.5	2256.3		963.5	9769.21
946	2281.13		964	9897.07
946.5	2306.21		964.5	10006.9
947	2331.85		965	10098.2
947.5	2358.49		965.5	10170.6
948	2386.52		966	10224.4
948.5	2416.37		966.5	10260.1
949	2448.46		967	10278.6
949.5	2483.11		967.5	10280.8
950	2520.71		968	10268.5
950.5	2561.59		968.5	10243.7
951	2606.15		969	10208.9
951.5	2654.54		969.5	10166.5
952	2707.03		970	10119.3
952.5	2763.71		970.5	10069.8
953	2824.7		971	10020.8
953.5	2890.02		971.5	9974.89
954	2959.65		972	9934.86
954.5	3033.52		972.5	9902.89
955	3111.52		973	9881.63
955.5	3193.54		973.5	9872.71
956	3279.32		974	9878.28
956.5	3368.69		974.5	9898.78
957	3461.32		975	9935.51
957.5	3556.99		975.5	9987.75
958	3655.42		976	10055.9
958.5	3756.12		976.5	10138.6
959	3858.8		977	10235.6
959.5	3962.85		977.5	10344.8
960	4067.95		978	10465
960.5	4173.29		978.5	10593.7
961	4278.22		979	10728.7
961.5	4381.87		979.5	10867.2
962	4483.52		980	11007.4
962.5	4582.41		980.5	11146.7
963	4677.63		981	11283.4
963.5	4768.47		981.5	11415
964	4853.96		982	11540.2
964.5	4933.71		982.5	11657.3
965	5006.72		983	11765.1
965.5	5072.49		983.5	11862.5
966	5130.28		984	11948.6
966.5	5179.71		984.5	12023
967	5220.4		985	12085.5
967.5	5252.17		985.5	12136
968	5274.96		986	12174.6
968.5	5288.77		986.5	12201.5
969	5293.92		987	12217.3
969.5	5290.57		987.5	12222.2
970	5279.36		988	12217.1
970.5	5260.53		988.5	12202.4
971	5234.97		989	12179.4
971.5	5202.97		989.5	12148.5
972	5165.41		990	12111.2
972.5	5122.55		990.5	12068.1
973	5075.12		991	12020.4
973.5	5023.62		991.5	11969.1
974	4968.62		992	11915.6
974.5	4910.71		992.5	11861.2
975	4850.25		993	11807
975.5	4787.88		993.5	11754.4
976	4723.69		994	11703.4
976.5	4658.37		994.5	11655.5
977	4591.59		995	11609
977.5	4523.88		995.5	11565
978	4455.02		996	11520.7
978.5	4385.37		996.5	11476.5
979	4314.8		997	11428.8
979.5	4243.5		997.5	11376.9
980	4171.37		998	11316.9
980.5	4098.44		998.5	11246.4
981	4024.61		999	11161.1
981.5	3949.77		999.5	11057.5
982	3873.81		1000	10931.7
982.5	3796.55		1000.5	10780.7
983	3717.91		1001	10601.5
983.5	3637.69		1001.5	10392
984	3555.85		1002	10150.4
984.5	3472.23		1002.5	9876.56
985	3386.76		1003	9569.04
985.5	3299.38		1003.5	9229.92
986	3210.05		1004	8860.36
986.5	3118.81		1004.5	8464.21
987	3025.73		1005	8044.58
987.5	2930.93		1005.5	7606.25
988	2834.56		1006	7153.51
988.5	2736.85		1006.5	6691.85
989	2638.07		1007	6225.99
989.5	2538.46		1007.5	5761.64
990	2438.41		1008	5303.09
990.5	2338.15		1008.5	4855.96
991	2238.17		1009	4423.49
991.5	2138.74		1009.5	4010.21
992	2040.41		1010	3618.11
992.5	1943.44		1010.5	3249.6
993	1848.32		1011	2905.42
993.5	1755.35		1011.5	2586.36
994	1664.95		1012	2292.52
994.5	1577.44		1012.5	2023.42
995	1493.09		1013	1778.03
995.5	1412.22		1013.5	1555.12
996	1335.08		1014	1352.83
996.5	1262.11		1014.5	1169.98
997	1193.44		1015	1003.93
997.5	1129.6		1015.5	854.867
998	1070.57		1016	720.203
998.5	1016.88		1016.5	600.119
999	968.522		1017	492.604
999.5	925.841		1017.5	397.572
1000	888.848		1018	313.757
1000.5	857.688		1018.5	240.799
1001	832.38		1019	178.133
1001.5	812.906		1019.5	125.182
1002	799.338		1020	82.0587
1002.5	791.454		1020.5	48.0092
1003	789.362		1021	23.4404
1003.5	792.653		1021.5	7.36145
1004	801.385		1022	-0.07227
1004.5	815.032		1022.5	0
1005	833.507		1023	6.40918
1005.5	856.296		1023.5	19.1085
1006	883.165		1024	37.5971
1006.5	913.676		1024.5	60.9486
1007	947.467		1025	88.423
1007.5	984.27		1025.5	119.396
1008	1023.74		1026	153.198
1008.5	1065.68		1026.5	189.373
1009	1109.64		1027	227.144
1009.5	1155.44		1027.5	266.229
1010	1202.63		1028	305.84
1010.5	1251.03		1028.5	345.873
1011	1300.34		1029	385.712
1011.5	1350.25		1029.5	425.247
1012	1400.45		1030	464.033
1012.5	1450.55		1030.5	501.949
1013	1500.26		1031	538.758
1013.5	1549.19		1031.5	574.361
1014	1597.03		1032	608.608
1014.5	1643.34		1032.5	641.365
1015	1687.76		1033	672.549
1015.5	1729.96		1033.5	702.099
1016	1769.55		1034	729.968
1016.5	1806.27		1034.5	756.198
1017	1839.72		1035	780.732
1017.5	1869.69		1035.5	803.673
1018	1895.84		1036	824.9
1018.5	1918.07		1036.5	844.573
1019	1936.14		1037	862.535
1019.5	1950.04		1037.5	878.886
1020	1959.65		1038	893.495
1020.5	1965.04		1038.5	906.375
1021	1966.29		1039	917.44
1021.5	1963.49		1039.5	926.612
1022	1956.87		1040	933.792
1022.5	1946.56		1040.5	938.765
1023	1932.91		1041	941.464
1023.5	1915.93		1041.5	941.575
1024	1896.03		1042	939.048
1024.5	1873.28		1042.5	933.671
1025	1848.09		1043	925.431
1025.5	1820.63		1043.5	914.253
1026	1791.22		1044	900.175
1026.5	1760.11		1044.5	883.251
1027	1727.54		1045	863.585
1027.5	1693.79		1045.5	841.391
1028	1659.03		1046	816.892
1028.5	1623.53		1046.5	790.41
1029	1587.36		1047	762.228
1029.5	1550.79		1047.5	732.725
1030	1513.9		1048	702.246
1030.5	1476.94		1048.5	671.213
1031	1440		1049	639.998
1031.5	1403.24		1049.5	608.943
1032	1366.8		1050	578.47
1032.5	1330.81		1050.5	548.878
1033	1295.42		1051	520.587
1033.5	1260.75		1051.5	493.895
1034	1226.95		1052	469.115
1034.5	1194.14		1052.5	446.491
1035	1162.46		1053	426.287
1035.5	1132.02		1053.5	408.683
1036	1102.95		1054	393.879
1036.5	1075.34		1054.5	381.949
1037	1049.28		1055	373.042
1037.5	1024.84		1055.5	367.084
1038	1002.09		1056	364.171
1038.5	981.037		1056.5	364.034
1039	961.7		1057	366.592
1039.5	944.005		1057.5	371.457
1040	927.893		1058	378.354
1040.5	913.207		1058.5	386.77
1041	899.796		1059	396.268
1041.5	887.434		1059.5	406.249
1042	875.877		1060	416.17
1042.5	864.869		1060.5	425.393
1043	854.103		1061	433.369
1043.5	843.221		1061.5	439.379
1044	831.904		1062	443.019
1044.5	819.797		1062.5	443.677
1045	806.626		1063	441.182
1045.5	792.087		1063.5	435.151
1046	775.951		1064	425.574
1046.5	758.006		1064.5	412.349
1047	738.115		1065	395.661
1047.5	716.198		1065.5	375.705
1048	692.201		1066	352.817
1048.5	666.188		1066.5	327.432
1049	638.244		1067	300.119
1049.5	608.597		1067.5	271.463
1050	577.445		1068	242.128
1050.5	545.082		1068.5	212.632
1051	511.765		1069	183.606
1051.5	477.837		1069.5	155.53
1052	443.588		1070	128.916
1052.5	409.366		1070.5	104.16
1053	375.455		1071	81.6042
[truncated: 4,193 more rows]

## Sheet: FT IR antes de CV
Wavenumber	Absorbance		Wavenumber	Absorbance
cm-1	(a.u.)		cm\+(-1)	(a.u.)
	M1			M2
399.199	0.39668		399.199	0.30007
401.127	0.49822		401.127	0.43783
403.056	0.48404		403.056	0.46526
404.984	0.53499		404.984	0.55156
406.913	0.48671		406.913	0.55356
408.841	0.48513		408.841	0.53105
410.77	0.47329		410.77	0.5034
412.698	0.50833		412.698	0.53528
414.627	0.52818		414.627	0.56187
416.555	0.53693		416.555	0.58824
418.484	0.48019		418.484	0.53027
420.412	0.49368		420.412	0.55074
422.341	0.48888		422.341	0.54209
424.269	0.50025		424.269	0.57104
426.198	0.48637		426.198	0.5713
428.126	0.48014		428.126	0.56052
430.055	0.47135		430.055	0.55714
431.983	0.4825		431.983	0.58408
433.912	0.47482		433.912	0.57799
435.84	0.47393		435.84	0.57871
437.769	0.46607		437.769	0.5677
439.697	0.47785		439.697	0.57408
441.626	0.46671		441.626	0.55687
443.554	0.4569		443.554	0.55286
445.483	0.45128		445.483	0.553
447.411	0.45435		447.411	0.55548
449.34	0.45225		449.34	0.54654
451.268	0.44837		451.268	0.54234
453.197	0.43335		453.197	0.52991
455.125	0.42877		455.125	0.53163
457.054	0.4208		457.054	0.52035
458.982	0.4153		458.982	0.50363
460.911	0.40709		460.911	0.49072
462.839	0.40317		462.839	0.48945
464.768	0.39424		464.768	0.4763
466.696	0.38457		466.696	0.46221
468.625	0.37068		468.625	0.4454
470.553	0.36332		470.553	0.43427
472.482	0.34843		472.482	0.40998
474.41	0.33352		474.41	0.38866
476.339	0.32121		476.339	0.37118
478.267	0.31254		478.267	0.35435
480.196	0.30193		480.196	0.33442
482.124	0.29284		482.124	0.31732
484.053	0.28032		484.053	0.29661
485.981	0.26887		485.981	0.27769
487.91	0.25805		487.91	0.26116
489.838	0.24788		489.838	0.24694
491.767	0.23753		491.767	0.23256
493.695	0.22708		493.695	0.21967
495.624	0.21828		495.624	0.20975
497.552	0.21269		497.552	0.20305
499.481	0.20759		499.481	0.19644
501.409	0.20449		501.409	0.19139
503.338	0.20103		503.338	0.18641
505.266	0.19907		505.266	0.18247
507.195	0.19971		507.195	0.18178
509.123	0.20024		509.123	0.17993
511.052	0.20002		511.052	0.17606
512.98	0.20156		512.98	0.17341
514.909	0.20337		514.909	0.17287
516.837	0.20575		516.837	0.17334
518.766	0.20821		518.766	0.17201
520.694	0.2108		520.694	0.17169
522.623	0.2143		522.623	0.17301
524.551	0.21918		524.551	0.17324
526.48	0.2218		526.48	0.17218
528.408	0.22473		528.408	0.17257
530.337	0.22846		530.337	0.17345
532.265	0.2326		532.265	0.17423
534.194	0.23597		534.194	0.17477
536.122	0.2411		536.122	0.17674
538.051	0.24633		538.051	0.17855
539.979	0.25124		539.979	0.17932
541.908	0.25558		541.908	0.18084
543.836	0.2604		543.836	0.18248
545.765	0.26307		545.765	0.18392
547.693	0.26609		547.693	0.18547
549.622	0.26904		549.622	0.18685
551.55	0.2717		551.55	0.18785
553.479	0.27417		553.479	0.18968
555.407	0.27698		555.407	0.19098
557.336	0.27751		557.336	0.191
559.264	0.27865		559.264	0.19134
561.193	0.2797		561.193	0.19144
563.121	0.28077		563.121	0.19254
565.05	0.28142		565.05	0.1939
566.978	0.28185		566.978	0.1945
568.907	0.27974		568.907	0.19406
570.835	0.27862		570.835	0.19403
572.764	0.27748		572.764	0.19438
574.692	0.27668		574.692	0.19513
576.621	0.27413		576.621	0.19519
578.549	0.27227		578.549	0.19602
580.478	0.26941		580.478	0.19669
582.406	0.26621		582.406	0.19627
584.335	0.26307		584.335	0.1953
586.263	0.26045		586.263	0.19469
588.192	0.25773		588.192	0.1945
590.12	0.25518		590.12	0.19476
592.049	0.25117		592.049	0.19488
593.977	0.24772		593.977	0.19425
595.906	0.24385		595.906	0.19285
597.834	0.24032		597.834	0.19172
599.763	0.2375		599.763	0.1916
601.691	0.23479		601.691	0.19061
603.62	0.23153		603.62	0.18921
605.548	0.22861		605.548	0.18821
607.477	0.22578		607.477	0.18709
609.405	0.22287		609.405	0.18629
611.334	0.21954		611.334	0.18469
613.262	0.21662		613.262	0.18325
615.191	0.21355		615.191	0.18219
617.119	0.21105		617.119	0.18124
619.048	0.2084		619.048	0.18006
620.976	0.20578		620.976	0.17877
622.905	0.20335		622.905	0.17782
624.833	0.20067		624.833	0.177
626.762	0.19798		626.762	0.17639
628.69	0.1962		628.69	0.17585
630.619	0.19397		630.619	0.1751
632.547	0.19226		632.547	0.17491
634.476	0.19061		634.476	0.17431
636.404	0.18881		636.404	0.17329
638.333	0.18757		638.333	0.17345
640.261	0.18706		640.261	0.17429
642.19	0.18645		642.19	0.17467
644.118	0.18587		644.118	0.17485
646.047	0.18473		646.047	0.17433
647.975	0.18429		647.975	0.17369
649.904	0.18441		649.904	0.17359
651.832	0.18471		651.832	0.17346
653.761	0.1842		653.761	0.17243
655.689	0.18331		655.689	0.17109
657.618	0.18298		657.618	0.17026
659.546	0.18365		659.546	0.17006
661.475	0.18416		661.475	0.17043
663.403	0.18485		663.403	0.17144
665.332	0.18601		665.332	0.17232
667.26	0.18835		667.26	0.17406
669.189	0.19144		669.189	0.17821
671.117	0.19364		671.117	0.17993
673.046	0.19587		673.046	0.18259
674.974	0.19865		674.974	0.18647
676.903	0.20184		676.903	0.19117
678.831	0.20504		678.831	0.19593
680.76	0.20845		680.76	0.20075
682.688	0.21188		682.688	0.20513
684.617	0.21475		684.617	0.20902
686.545	0.21759		686.545	0.21214
688.474	0.21931		688.474	0.21359
690.402	0.219		690.402	0.21276
692.331	0.21744		692.331	0.21053
694.259	0.215		694.259	0.20748
696.188	0.21166		696.188	0.20408
698.116	0.20734		698.116	0.20005
700.045	0.20226		700.045	0.19591
701.973	0.19732		701.973	0.19231
703.902	0.19269		703.902	0.18947
705.83	0.18825		705.83	0.18707
707.759	0.18423		707.759	0.18543
709.687	0.18098		709.687	0.1848
711.616	0.17801		711.616	0.18473
713.544	0.1757		713.544	0.18452
715.472	0.17387		715.472	0.18385
717.401	0.17267		717.401	0.18263
719.33	0.17174		719.33	0.18131
721.258	0.17109		721.258	0.18039
723.187	0.1706		723.187	0.17961
725.115	0.17079		725.115	0.17982
727.044	0.17148		727.044	0.18108
728.972	0.17276		728.972	0.18333
730.9	0.17401		730.9	0.18607
732.829	0.1752		732.829	0.18919
734.758	0.17678		734.758	0.19308
736.686	0.17876		736.686	0.19738
738.615	0.18068		738.615	0.20243
740.543	0.18285		740.543	0.20894
742.472	0.1847		742.472	0.21743
744.4	0.18663		744.4	0.22871
746.328	0.18906		746.328	0.24217
748.257	0.19208		748.257	0.25249
750.186	0.19465		750.186	0.25524
752.114	0.19669		752.114	0.25177
754.043	0.19854		754.043	0.24633
755.971	0.20015		755.971	0.24156
757.899	0.20148		757.899	0.23834
759.828	0.20282		759.828	0.23692
761.756	0.20364		761.756	0.2365
763.685	0.20397		763.685	0.23655
765.614	0.20373		765.614	0.23742
767.542	0.20356		767.542	0.23911
769.471	0.20354		769.471	0.24131
771.399	0.20376		771.399	0.24409
773.327	0.20444		773.327	0.24772
775.256	0.2055		775.256	0.25161
777.184	0.20643		777.184	0.25529
779.113	0.20764		779.113	0.25918
781.042	0.2085		781.042	0.26269
782.97	0.2091		782.97	0.26568
784.898	0.20977		784.898	0.26874
786.827	0.21012		786.827	0.27133
788.755	0.20991		788.755	0.27281
790.684	0.20987		790.684	0.27369
792.612	0.20944		792.612	0.2736
794.541	0.20853		794.541	0.27237
796.47	0.20719		796.47	0.27022
798.398	0.20583		798.398	0.26729
800.326	0.20449		800.326	0.26383
802.255	0.20266		802.255	0.25987
804.183	0.20048		804.183	0.25583
806.112	0.19859		806.112	0.25213
808.04	0.19627		808.04	0.24826
809.969	0.1933		809.969	0.24321
811.898	0.18946		811.898	0.23657
813.826	0.18508		813.826	0.22887
815.755	0.18		815.755	0.22065
817.683	0.17422		817.683	0.21269
819.611	0.16791		819.611	0.20553
821.54	0.16181		821.54	0.19956
823.468	0.15657		823.468	0.19497
825.397	0.1522		825.397	0.19133
827.325	0.14858		827.325	0.18817
829.254	0.14613		829.254	0.18555
831.182	0.14478		831.182	0.18418
833.111	0.14436		833.111	0.18452
835.039	0.14442		835.039	0.1872
836.968	0.14495		836.968	0.19234
838.896	0.14556		838.896	0.19913
840.825	0.1467		840.825	0.20628
842.753	0.14879		842.753	0.21262
844.682	0.15111		844.682	0.21737
846.61	0.15288		846.61	0.2212
848.539	0.1541		848.539	0.22453
850.467	0.15523		850.467	0.22792
852.396	0.1569		852.396	0.23199
854.324	0.15882		854.324	0.2368
856.253	0.161		856.253	0.242
858.181	0.16347		858.181	0.2473
860.11	0.16645		860.11	0.25276
862.038	0.16954		862.038	0.25835
863.967	0.17281		863.967	0.26433
865.895	0.17613		865.895	0.27047
867.824	0.17961		867.824	0.27705
869.752	0.1835		869.752	0.2839
871.681	0.18775		871.681	0.29067
873.609	0.19256		873.609	0.29761
875.538	0.19795		875.538	0.30476
877.466	0.20314		877.466	0.31136
879.395	0.20847		879.395	0.3173
881.323	0.21397		881.323	0.32249
883.252	0.21933		883.252	0.32727
885.18	0.2241		885.18	0.33119
887.109	0.22868		887.109	0.33458
889.037	0.2329		889.037	0.33742
890.966	0.23667		890.966	0.3395
892.894	0.24006		892.894	0.34072
894.823	0.24365		894.823	0.3418
896.751	0.24686		896.751	0.34211
898.68	0.24998		898.68	0.34232
900.608	0.25293		900.608	0.34256
902.537	0.25605		902.537	0.34289
904.465	0.25928		904.465	0.34336
906.394	0.26239		906.394	0.34399
908.322	0.26522		908.322	0.34411
910.251	0.26787		910.251	0.3434
912.179	0.27004		912.179	0.34188
914.108	0.27176		914.108	0.33955
916.036	0.27286		916.036	0.33672
917.965	0.27355		917.965	0.33417
919.893	0.27389		919.893	0.33163
921.822	0.27407		921.822	0.32909
923.75	0.27399		923.75	0.32666
925.679	0.2741		925.679	0.32423
927.607	0.27405		927.607	0.32164
929.536	0.27396		929.536	0.31896
931.464	0.27381		931.464	0.31591
933.393	0.27389		933.393	0.31277
935.321	0.27426		935.321	0.31001
937.25	0.27478		937.25	0.30776
939.178	0.27525		939.178	0.30596
941.107	0.27616		941.107	0.30489
943.035	0.27714		943.035	0.30429
944.964	0.2782		944.964	0.30411
946.892	0.27925		946.892	0.30454
948.821	0.28024		948.821	0.30535
950.749	0.28075		950.749	0.30636
952.678	0.28071		952.678	0.3076
954.606	0.27987		954.606	0.30912
956.535	0.27861		956.535	0.31076
958.463	0.27689		958.463	0.31225
960.392	0.27493		960.392	0.31357
962.32	0.273		962.32	0.31487
964.249	0.27159		964.249	0.31551
966.177	0.2706		966.177	0.3145
968.106	0.27011		968.106	0.31219
970.034	0.27021		970.034	0.30969
971.963	0.27133		971.963	0.30912
973.891	0.27347		973.891	0.31162
975.82	0.27636		975.82	0.31674
977.748	0.27916		977.748	0.32325
979.677	0.28183		979.677	0.33025
981.605	0.28423		981.605	0.33686
983.534	0.28626		983.534	0.34261
985.462	0.28813		985.462	0.34771
987.391	0.29022		987.391	0.35248
989.319	0.29295		989.319	0.3575
991.248	0.29706		991.248	0.36342
993.176	0.30271		993.176	0.37071
995.105	0.30991		995.105	0.37993
997.033	0.31847		997.033	0.39129
998.962	0.32827		998.962	0.40489
1000.89	0.33857		1000.89	0.42038
1002.82	0.34898		1002.82	0.43735
1004.75	0.35958		1004.75	0.45572
1006.68	0.37062		1006.68	0.47504
1008.6	0.38228		1008.6	0.49527
1010.53	0.39492		1010.53	0.51737
1012.46	0.40849		1012.46	0.54178
1014.39	0.42329		1014.39	0.56886
1016.32	0.43865		1016.32	0.59755
1018.25	0.45379		1018.25	0.62669
1020.17	0.46808		1020.17	0.65505
1022.1	0.48136		1022.1	0.68169
1024.03	0.49296		1024.03	0.70549
1025.96	0.50279		1025.96	0.72569
1027.89	0.51062		1027.89	0.74197
1029.82	0.51671		1029.82	0.75434
1031.75	0.52107		1031.75	0.76321
1033.67	0.5239		1033.67	0.76912
1035.6	0.52478		1035.6	0.77059
1037.53	0.52432		1037.53	0.76846
1039.46	0.52227		1039.46	0.7632
1041.39	0.51932		1041.39	0.75627
1043.32	0.51572		1043.32	0.74801
1045.25	0.5122		1045.25	0.73945
1047.17	0.50882		1047.17	0.73062
1049.1	0.50561		1049.1	0.72163
1051.03	0.50236		1051.03	0.71256
1052.96	0.49901		1052.96	0.70329
1054.89	0.49536		1054.89	0.69371
1056.82	0.49171		1056.82	0.68375
1058.74	0.48757		1058.74	0.6724
1060.67	0.48311		1060.67	0.65995
1062.6	0.47836		1062.6	0.64713
1064.53	0.47344		1064.53	0.63432
1066.46	0.46824		1066.46	0.62165
1068.39	0.46303		1068.39	0.60933
1070.32	0.45789		1070.32	0.59719
1072.24	0.4528		1072.24	0.58514
1074.17	0.44758		1074.17	0.57337
1076.1	0.44238		1076.1	0.56162
1078.03	0.43709		1078.03	0.55001
1079.96	0.43204		1079.96	0.53881
1081.89	0.42737		1081.89	0.52817
1083.82	0.42315		1083.82	0.51809
1085.74	0.41943		1085.74	0.50872
1087.67	0.41604		1087.67	0.49972
1089.6	0.41306		1089.6	0.49153
1091.53	0.41036		1091.53	0.48419
1093.46	0.4074		1093.46	0.477
1095.39	0.40398		1095.39	0.46972
1097.32	0.40017		1097.32	0.46225
1099.24	0.39615		1099.24	0.45491
1101.17	0.3922		1101.17	0.44779
1103.1	0.38818		1103.1	0.44047
1105.03	0.38429		1105.03	0.43361
1106.96	0.38058		1106.96	0.42719
1108.89	0.37685		1108.89	0.42091
1110.82	0.37327		1110.82	0.41527
1112.74	0.36971		1112.74	0.41022
1114.67	0.3662		1114.67	0.40546
1116.6	0.36276		1116.6	0.40117
1118.53	0.35897		1118.53	0.39704
1120.46	0.35498		1120.46	0.39313
1122.39	0.35092		1122.39	0.38954
1124.31	0.34659		1124.31	0.38612
1126.24	0.34194		1126.24	0.3828
1128.17	0.33716		1128.17	0.38001
1130.1	0.33228		1130.1	0.37778
1132.03	0.32741		1132.03	0.37608
1133.96	0.32241		1133.96	0.37476
1135.88	0.31721		1135.88	0.37381
1137.81	0.31194		1137.81	0.37284
1139.74	0.30673		1139.74	0.37189
1141.67	0.30134		1141.67	0.37039
1143.6	0.29588		1143.6	0.36816
1145.53	0.2903		1145.53	0.36425
1147.46	0.28458		1147.46	0.35796
1149.38	0.27886		1149.38	0.34882
1151.31	0.27327		1151.31	0.33743
1153.24	0.26789		1153.24	0.32493
1155.17	0.26269		1155.17	0.31296
1157.1	0.25751		1157.1	0.30232
1159.03	0.25255		1159.03	0.29369
1160.96	0.24745		1160.96	0.28674
1162.88	0.242		1162.88	0.28103
1164.81	0.23624		1164.81	0.27574
1166.74	0.2303		1166.74	0.27051
1168.67	0.2242		1168.67	0.26482
1170.6	0.21822		1170.6	0.25881
1172.53	0.21261		1172.53	0.25286
1174.45	0.20741		1174.45	0.24732
1176.38	0.2025		1176.38	0.24209
1178.31	0.19791		1178.31	0.23735
1180.24	0.1931		1180.24	0.23291
1182.17	0.18819		1182.17	0.22927
1184.1	0.18318		1184.1	0.22646
1186.03	0.17792		1186.03	0.22418
1187.95	0.17217		1187.95	0.22145
1189.88	0.16618		1189.88	0.21767
1191.81	0.15989		1191.81	0.21203
1193.74	0.1534		1193.74	0.20458
1195.67	0.14682		1195.67	0.19563
1197.6	0.14032		1197.6	0.18583
1199.53	0.13394		1199.53	0.17572
1201.45	0.128		1201.45	0.16595
1203.38	0.12249		1203.38	0.15668
1205.31	0.11729		1205.31	0.14792
1207.24	0.11233		1207.24	0.13953
1209.17	0.10766		1209.17	0.13182
1211.1	0.10329		1211.1	0.12486
1213.03	0.09926		1213.03	0.11877
1214.95	0.09547		1214.95	0.1134
1216.88	0.09205		1216.88	0.10892
1218.81	0.08898		1218.81	0.10519
1220.74	0.08638		1220.74	0.10238
1222.67	0.08416		1222.67	0.10042
1224.6	0.0825		1224.6	0.0995
1226.52	0.08147		1226.52	0.09962
1228.45	0.08117		1228.45	0.10087
1230.38	0.08142		1230.38	0.1031
1232.31	0.08221		1232.31	0.10613
1234.24	0.08332		1234.24	0.10952
1236.17	0.08447		1236.17	0.11285
1238.1	0.08504		1238.1	0.11523
1240.02	0.08479		1240.02	0.11624
1241.95	0.08379		1241.95	0.11575
1243.88	0.0822		1243.88	0.11397
1245.81	0.08026		1245.81	0.11111
1247.74	0.07843		1247.74	0.10784
1249.67	0.07674		1249.67	0.1044
1251.6	0.07536		1251.6	0.1012
1253.52	0.07436		1253.52	0.09835
1255.45	0.07368		1255.45	0.09605
1257.38	0.07301		1257.38	0.09409
1259.31	0.07215		1259.31	0.09227
1261.24	0.07072		1261.24	0.09
1263.17	0.06855		1263.17	0.08729
1265.09	0.06565		1265.09	0.08412
1267.02	0.06238		1267.02	0.08099
1268.95	0.05918		1268.95	0.07848
1270.88	0.05639		1270.88	0.0769
1272.81	0.05406		1272.81	0.07613
1274.74	0.05241		1274.74	0.07604
1276.66	0.05126		1276.66	0.07585
1278.59	0.05057		1278.59	0.07514
1280.52	0.05025		1280.52	0.07366
1282.45	0.05		1282.45	0.07129
1284.38	0.04973		1284.38	0.06831
1286.31	0.04968		1286.31	0.06534
1288.24	0.04974		1288.24	0.06248
1290.16	0.04992		1290.16	0.05998
1292.09	0.05033		1292.09	0.05787
1294.02	0.05092		1294.02	0.05613
1295.95	0.05154		1295.95	0.05458
1297.88	0.05204		1297.88	0.05322
1299.81	0.05237		1299.81	0.05199
1301.74	0.05233		1301.74	0.05084
1303.66	0.05177		1303.66	0.04956
1305.59	0.05085		1305.59	0.04839
1307.52	0.04943		1307.52	0.04711
1309.45	0.04758		1309.45	0.04565
1311.38	0.04545		1311.38	0.04398
1313.31	0.04306		1313.31	0.04209
1315.23	0.04069		1315.23	0.04005
1317.16	0.0387		1317.16	0.03824
1319.09	0.03696		1319.09	0.03654
1321.02	0.03565		1321.02	0.03511
1322.95	0.03484		1322.95	0.03413
1324.88	0.03439		1324.88	0.03358
1326.81	0.03408		1326.81	0.03317
1328.73	0.03397		1328.73	0.03299
1330.66	0.03406		1330.66	0.03304
1332.59	0.03444		1332.59	0.03342
1334.52	0.03515		1334.52	0.03404
1336.45	0.03625		1336.45	0.03505
1338.38	0.03768		1338.38	0.03641
1340.31	0.03933		1340.31	0.0381
1342.23	0.04049		1342.23	0.03923
1344.16	0.0412		1344.16	0.03995
1346.09	0.0411		1346.09	0.03998
1348.02	0.04026		1348.02	0.03937
1349.95	0.03892		1349.95	0.03823
1351.88	0.03744		1351.88	0.03695
1353.81	0.03612		1353.81	0.03586
1355.73	0.03508		1355.73	0.03516
1357.66	0.03437		1357.66	0.03476
1359.59	0.03412		1359.59	0.03486
1361.52	0.03423		1361.52	0.0355
1363.45	0.03452		1363.45	0.03637
1365.38	0.03483		1365.38	0.03675
1367.31	0.03547		1367.31	0.03716
1369.23	0.03615		1369.23	0.0373
1371.16	0.03703		1371.16	0.03725
1373.09	0.03828		1373.09	0.0377
1375.02	0.03988		1375.02	0.03908
1376.95	0.04098		1376.95	0.04068
1378.88	0.04174		1378.88	0.04301
1380.8	0.04181		1380.8	0.04524
1382.73	0.04131		1382.73	0.04684
1384.66	0.04024		1384.66	0.04745
1386.59	0.03891		1386.59	0.0476
1388.52	0.03713		1388.52	0.04666
1390.45	0.03588		1390.45	0.04531
1392.38	0.03506		1392.38	0.04385
1394.3	0.03468		1394.3	0.04262
1396.23	0.03439		1396.23	0.04122
1398.16	0.0345		1398.16	0.0403
1400.09	0.03498		1400.09	0.03961
1402.02	0.03568		1402.02	0.0392
1403.95	0.03651		1403.95	0.03888
1405.88	0.03727		1405.88	0.03862
1407.8	0.03765		1407.8	0.03823
1409.73	0.03768		1409.73	0.0379
1411.66	0.03714		1411.66	0.03726
1413.59	0.03639		1413.59	0.03657
1415.52	0.03587		1415.52	0.03609
1417.45	0.03562		1417.45	0.03617
1419.37	0.03548		1419.37	0.03717
1421.3	0.03557		1421.3	0.03848
1423.23	0.03645		1423.23	0.041
1425.16	0.03856		1425.16	0.04617
1427.09	0.04117		1427.09	0.05181
1429.02	0.04511		1429.02	0.05979
1430.94	0.05005		1430.94	0.06915
1432.87	0.05461		1432.87	0.07654
1434.8	0.05801		1434.8	0.08076
1436.73	0.06014		1436.73	0.08233
1438.66	0.06015		1438.66	0.08098
1440.59	0.05928		1440.59	0.07977
1442.52	0.05793		1442.52	0.0791
1444.44	0.0571		1444.44	0.07961
1446.37	0.05684		1446.37	0.08033
1448.3	0.05736		1448.3	0.08131
1450.23	0.05812		1450.23	0.08088
1452.16	0.05931		1452.16	0.07958
1454.09	0.05979		1454.09	0.07694
1456.02	0.0597		1456.02	0.0737
1457.94	0.0571		1457.94	0.06765
1459.87	0.05501		1459.87	0.0636
1461.8	0.05281		1461.8	0.0601
1463.73	0.04998		1463.73	0.05657
1465.66	0.04494		1465.66	0.05213
1467.59	0.04121		1467.59	0.04929
1469.52	0.03836		1469.52	0.04758
1471.44	0.03597		1471.44	0.04686
1473.37	0.03293		1473.37	0.04656
1475.3	0.03085		1475.3	0.04605
1477.23	0.02884		1477.23	0.04592
1479.16	0.02743		1479.16	0.04608
1481.09	0.02612		1481.09	0.04653
1483.02	0.02486		1483.02	0.04671
1484.94	0.02366		1484.94	0.046
1486.87	0.02247		1486.87	0.04403
1488.8	0.0212		1488.8	0.04048
1490.73	0.01953		1490.73	0.0344
1492.66	0.01814		1492.66	0.02955
1494.59	0.01738		1494.59	0.02623
1496.51	0.01661		1496.51	0.02282
1498.44	0.01618		1498.44	0.0205
1500.37	0.01579		1500.37	0.01895
1502.3	0.01546		1502.3	0.01784
1504.23	0.01525		1504.23	0.01708
1506.16	0.0157		1506.16	0.01719
1508.09	0.01593		1508.09	0.0171
1510.01	0.0155		1510.01	0.01642
1511.94	0.01511		1511.94	0.01578
1513.87	0.01488		1513.87	0.01541
1515.8	0.01488		1515.8	0.0153
1517.73	0.015		1517.73	0.01536
1519.66	0.01473		1519.66	0.01498
1521.59	0.01503		1521.59	0.0154
1523.51	0.01476		1523.51	0.01504
1525.44	0.01458		1525.44	0.01478
1527.37	0.01446		1527.37	0.01457
1529.3	0.01433		1529.3	0.01437
1531.23	0.01417		1531.23	0.01411
1533.16	0.01431		1533.16	0.01431
1535.08	0.01419		1535.08	0.01418
1537.01	0.01392		1537.01	0.01366
1538.94	0.01397		1538.94	0.01357
1540.87	0.01464		1540.87	0.0146
1542.8	0.01443		1542.8	0.01447
1544.73	0.01417		1544.73	0.01421
1546.65	0.01373		1546.65	0.01363
1548.58	0.01352		1548.58	0.01338
1550.51	0.0136		1550.51	0.01349
1552.44	0.01352		1552.44	0.01344
1554.37	0.01358		1554.37	0.01359
1556.3	0.01351		1556.3	0.01349
1558.23	0.01369		1558.23	0.01368
1560.15	0.01412		1560.15	0.01455
1562.08	0.0135		1562.08	0.01367
1564.01	0.0132		1564.01	0.0133
1565.94	0.01328		1565.94	0.01339
1567.87	0.0133		1567.87	0.01339
1569.8	0.01355		1569.8	0.01377
1571.73	0.01341		1571.73	0.01362
1573.65	0.01317		1573.65	0.01337
1575.58	0.01344		1575.58	0.01378
1577.51	0.01371		1577.51	0.0142
1579.44	0.01337		1579.44	0.01383
1581.37	0.01332		1581.37	0.01387
1583.3	0.01338		1583.3	0.01407
1585.22	0.01349		1585.22	0.01416
1587.15	0.01362		1587.15	0.01413
1589.08	0.01376		1589.08	0.01407
1591.01	0.01386		1591.01	0.01412
1592.94	0.01402		1592.94	0.01434
1594.87	0.0143		1594.87	0.01468
1596.8	0.01458		1596.8	0.01501
1598.72	0.01468		1598.72	0.01524
1600.65	0.01482		1600.65	0.01566
1602.58	0.01506		1602.58	0.0162
1604.51	0.01529		1604.51	0.0164
1606.44	0.01555		1606.44	0.01642
1608.37	0.01589		1608.37	0.01667
1610.3	0.01598		1610.3	0.01685
1612.22	0.01616		1612.22	0.01708
1614.15	0.01641		1614.15	0.01731
1616.08	0.01681		1616.08	0.0178
1618.01	0.01717		1618.01	0.0185
1619.94	0.01729		1619.94	0.01861
1621.87	0.01738		1621.87	0.01864
1623.8	0.0179		1623.8	0.01935
1625.72	0.01805		1625.72	0.01961
1627.65	0.01824		1627.65	0.0199
1629.58	0.01844		1629.58	0.02014
1631.51	0.01847		1631.51	0.02008
1633.44	0.0184		1633.44	0.01985
1635.37	0.01882		1635.37	0.02037
1637.29	0.01899		1637.29	0.02091
1639.22	0.01886		1639.22	0.02071
1641.15	0.0188		1641.15	0.02065
1643.08	0.01895		1643.08	0.02081
1645.01	0.01919		1645.01	0.02111
1646.94	0.01976		1646.94	0.02183
1648.87	0.01943		1648.87	0.02135
1650.79	0.01917		1650.79	0.02076
1652.72	0.01916		1652.72	0.02068
1654.65	0.01952		1654.65	0.02138
1656.58	0.01922		1656.58	0.0209
1658.51	0.01925		1658.51	0.02082
1660.44	0.01941		1660.44	0.02102
1662.37	0.01987		1662.37	0.02159
1664.29	0.01995		1664.29	0.02175
1666.22	0.02008		1666.22	0.02174
1668.15	0.02051		1668.15	0.02217
1670.08	0.02135		1670.08	0.0233
1672.01	0.02166		1672.01	0.02364
1673.94	0.02214		1673.94	0.02405
1675.86	0.02301		1675.86	0.0254
1677.79	0.02405		1677.79	0.02669
1679.72	0.02533		1679.72	0.0283
1681.65	0.02681		1681.65	0.03009
1683.58	0.02841		1683.58	0.03228
1685.51	0.03203		1685.51	0.03715
1687.43	0.03398		1687.43	0.03931
1689.36	0.03763		1689.36	0.04367
1691.29	0.04186		1691.29	0.04882
1693.22	0.04602		1693.22	0.05348
1695.15	0.05166		1695.15	0.06045
1697.08	0.06036		1697.08	0.07181
1699.01	0.06494		1699.01	0.07747
1700.93	0.0756		1700.93	0.09254
1702.86	0.08137		1702.86	0.09951
1704.79	0.08731		1704.79	0.10708
1706.72	0.09282		1706.72	0.11575
1708.65	0.09722		1708.65	0.12258
1710.58	0.10003		1710.58	0.12856
1712.51	0.10292		1712.51	0.13574
1714.43	0.1043		1714.43	0.1436
1716.36	0.10624		1716.36	0.15571
1718.29	0.10608		1718.29	0.17249
1720.22	0.10831		1720.22	0.18735
1722.15	0.11023		1722.15	0.19777
1724.08	0.11257		1724.08	0.20869
1726.01	0.11395		1726.01	0.21218
1727.93	0.11554		1727.93	0.21177
1729.86	0.115		1729.86	0.204
1731.79	0.11452		1731.79	0.19603
1733.72	0.10881		1733.72	0.17801
1735.65	0.1005		1735.65	0.15701
1737.58	0.09511		1737.58	0.14324
1739.51	0.08496		1739.51	0.12241
1741.43	0.07334		1741.43	0.10064
1743.36	0.06295		1743.36	0.08215
1745.29	0.0527		1745.29	0.0648
1747.22	0.04432		1747.22	0.05154
1749.15	0.03644		1749.15	0.0401
1751.08	0.02997		1751.08	0.03145
1753	0.02537		1753	0.02567
1754.93	0.02245		1754.93	0.02216
1756.86	0.01969		1756.86	0.0193
1758.79	0.0175		1758.79	0.01697
1760.72	0.01617		1760.72	0.01556
1762.65	0.01477		1762.65	0.01422
1764.58	0.01394		1764.58	0.01345
1766.5	0.0133		1766.5	0.01277
1768.43	0.01299		1768.43	0.01243
1770.36	0.01263		1770.36	0.01186
1772.29	0.01258		1772.29	0.01183
1774.22	0.01222		1774.22	0.01144
1776.15	0.01195		1776.15	0.01118
1778.08	0.0116		1778.08	0.01078
1780	0.01145		1780	0.01068
1781.93	0.0111		1781.93	0.01053
1783.86	0.01092		1783.86	0.01051
1785.79	0.01052		1785.79	0.01027
1787.72	0.01019		1787.72	0.01013
1789.65	0.00983		1789.65	0.00986
1791.57	0.00974		1791.57	0.01
1793.5	0.00948		1793.5	0.00989
1795.43	0.00924		1795.43	0.00972
1797.36	0.00897		1797.36	0.00945
1799.29	0.00891		1799.29	0.00939
1801.22	0.00876		1801.22	0.00923
1803.14	0.00855		1803.14	0.00907
1805.07	0.00827		1805.07	0.00879
1807	0.00831		1807	0.00879
1808.93	0.00821		1808.93	0.00863
1810.86	0.00813		1810.86	0.00856
1812.79	0.00786		1812.79	0.00823
1814.72	0.00755		1814.72	0.00791
1816.64	0.00743		1816.64	0.00781
1818.57	0.00765		1818.57	0.00812
1820.5	0.00761		1820.5	0.00799
1822.43	0.00762		1822.43	0.00794
1824.36	0.00751		1824.36	0.00788
1826.29	0.00757		1826.29	0.00807
1828.22	0.00742		1828.22	0.00787
1830.14	0.00757		1830.14	0.00804
1832.07	0.00725		1832.07	0.00775
1834	0.00703		1834	0.00757
1835.93	0.00703		1835.93	0.00746
1837.86	0.00722		1837.86	0.00764
1839.79	0.00701		1839.79	0.00741
1841.71	0.00685		1841.71	0.00733
1843.64	0.00661		1843.64	0.0072
1845.57	0.00689		1845.57	0.00738
1847.5	0.00678		1847.5	0.00714
1849.43	0.00676		1849.43	0.00716
1851.36	0.00657		1851.36	0.0069
1853.29	0.00658		1853.29	0.00696
1855.21	0.00646		1855.21	0.00683
1857.14	0.00641		1857.14	0.00677
1859.07	0.00634		1859.07	0.00669
1861	0.0065		1861	0.00684
1862.93	0.00621		1862.93	0.0065
1864.86	0.00606		1864.86	0.00642
1866.79	0.00598		1866.79	0.00626
1868.71	0.00631		1868.71	0.00653
1870.64	0.00618		1870.64	0.00639
1872.57	0.00607		1872.57	0.00629
1874.5	0.00591		1874.5	0.00616
1876.43	0.00591		1876.43	0.00625
1878.36	0.00584		1878.36	0.00615
1880.29	0.00584		1880.29	0.00607
1882.21	0.00554		1882.21	0.00562
1884.14	0.00558		1884.14	0.00577
1886.07	0.00547		1886.07	0.00572
1888	0.00554		1888	0.00579
1889.93	0.00548		1889.93	0.00569
1891.86	0.00541		1891.86	0.00559
1893.79	0.00531		1893.79	0.00542
1895.71	0.00556		1895.71	0.00563
1897.64	0.00519		1897.64	0.00519
1899.57	0.00504		1899.57	0.00509
1901.5	0.0049		1901.5	0.00496
1903.43	0.00512		1903.43	0.00524
1905.36	0.00519		1905.36	0.00521
1907.28	0.00527		1907.28	0.00544
1909.21	0.00499		1909.21	0.00516
1911.14	0.00501		1911.14	0.00516
1913.07	0.00476		1913.07	0.00492
1915	0.00476		1915	0.0049
1916.93	0.00438		1916.93	0.00432
1918.86	0.00441		1918.86	0.00446
1920.78	0.00432		1920.78	0.00433
1922.71	0.00444		1922.71	0.00433
1924.64	0.00449		1924.64	0.00399
1926.57	0.00456		1926.57	0.00422
1928.5	0.00413		1928.5	0.0042
1930.43	0.00405		1930.43	0.00418
1932.36	0.00366		1932.36	0.00353
1934.28	0.00341		1934.28	0.0033
1936.21	0.00332		1936.21	0.0031
1938.14	0.00369		1938.14	0.00353
1940.07	0.00331		1940.07	0.00318
1942	0.00306		1942	0.00295
1943.93	0.0028		1943.93	0.0024
1945.85	0.00321		1945.85	0.00276
1947.78	0.00317		1947.78	0.00271
1949.71	0.00281		1949.71	0.00255
1951.64	0.00212		1951.64	0.00177
1953.57	0.00158		1953.57	0.00147
1955.5	0.0014		1955.5	0.00112
1957.42	0.00212		1957.42	0.00149
1959.35	0.00152		1959.35	0.000959078
1961.28	0.00152		1961.28	0.00133
1963.21	0.00146		1963.21	0.00111
1965.14	0.00123		1965.14	0.000651702
1967.07	0.000242459		1967.07	0.000650268
1969	0.000699516		1969	0.000648841
1970.92	0.000300186		1970.92	0.000647435
1972.85	0.00022031		1972.85	0.00064604
1974.78	0		1974.78	0.00064466
1976.71	0.00157		1976.71	0.000643294
1978.64	0.00267		1978.64	0.000641938
1980.57	0.00272		1980.57	0.000640597
1982.5	0.00187		1982.5	0.000639273
1984.42	0.00198		1984.42	0.000637962
1986.35	0.0017		1986.35	0.000636663
1988.28	0.00197		1988.28	0.000635374
1990.21	0.00143		1990.21	0.000634104
1992.14	0.00142		1992.14	0.000632847
1994.07	0.00142		1994.07	0.000631603
1995.99	0.00142		1995.99	0.000630373
1997.92	0.00142		1997.92	0.000629157
1999.85	0.00142		1999.85	0.000627954
2001.78	0.00141		2001.78	0.000626765
2003.71	0.00141		2003.71	0.00062559
2005.64	0.00141		2005.64	0.000624428
2007.57	0.00141		2007.57	0.00062328
2009.49	0.0014		2009.49	0.000622146
2011.42	0.0014		2011.42	0.000621026
2013.35	0.0014		2013.35	0.00061992
2015.28	0.0014		2015.28	0.000618825
2017.21	0.0014		2017.21	0.000617746
2019.14	0.00139		2019.14	0.000616683
2021.07	0.00139		2021.07	0.000615628
2022.99	0.00139		2022.99	0.000614593
2024.92	0.00139		2024.92	0.000613565
2026.85	0.00138		2026.85	0.000612555
2028.78	0.00138		2028.78	0.00061156
2030.71	0.00138		2030.71	0.000610579
2032.64	0.00138		2032.64	0.000609607
2034.57	0.00138		2034.57	0.000608653
2036.49	0.00137		2036.49	0.00060771
2038.42	0.00137		2038.42	0.000606783
2040.35	0.00137		2040.35	0.000605868
2042.28	0.00137		2042.28	0.000604969
2044.21	0.00137		2044.21	0.00060408
2046.14	0.00136		2046.14	0.000603207
2048.06	0.00136		2048.06	0.000602348
2049.99	0.00136		2049.99	0.0006015
2051.92	0.00136		2051.92	0.00060067
2053.85	0.00136		2053.85	0.00059985
2055.78	0.00135		2055.78	0.000599045
2057.71	0.00135		2057.71	0.000598257
2059.64	0.00135		2059.64	0.000597481
2061.56	0.00135		2061.56	0.000596715
2063.49	0.00135		2063.49	0.000595965
2065.42	0.00135		2065.42	0.000595231
2067.35	0.00134		2067.35	0.00059451
2069.28	0.00134		2069.28	0.0005938
2071.21	0.00134		2071.21	0.000593104
2073.14	0.00134		2073.14	0.000592422
2075.06	0.00134		2075.06	0.000591757
2076.99	0.00133		2076.99	0.000591103
2078.92	0.00133		2078.92	0.000590464
2080.85	0.00133		2080.85	0.000589836
2082.78	0.00133		2082.78	0.000589222
2084.71	0.00133		2084.71	0.000588626
2086.63	0.00133		2086.63	0.000588039
2088.56	0.00132		2088.56	0.000587471
2090.49	0.00132		2090.49	0.00058691
2092.42	0.00132		2092.42	0.000586368
2094.35	0.00132		2094.35	0.000585837
2096.28	0.00132		2096.28	0.000585321
2098.2	0.00132		2098.2	0.000584818
2100.13	0.00131		2100.13	0.00058433
2102.06	0.00131		2102.06	0.000583855
2103.99	0.00131		2103.99	0.000583392
2105.92	0.00131		2105.92	0.000582947
2107.85	0.00131		2107.85	0.000582513
2109.78	0.00131		2109.78	0.000582093
2111.7	0.0013		2111.7	0.000581687
2113.63	0.0013		2113.63	0.000581294
2115.56	0.0013		2115.56	0.000580914
2117.49	0.0013		2117.49	0.000580547
2119.42	0.0013		2119.42	0.000580199
2121.35	0.0013		2121.35	0.00057986
2123.28	0.0013		2123.28	0.000579536
2125.2	0.00129		2125.2	0.000579225
2127.13	0.00129		2127.13	0.000578925
2129.06	0.00129		2129.06	0.000578644
2130.99	0.00129		2130.99	0.000578376
2132.92	0.00129		2132.92	0.00057812
2134.85	0.00129		2134.85	0.000577878
2136.78	0.00129		2136.78	0.000577651
2138.7	0.00129		2138.7	0.000577437
2140.63	0.00128		2140.63	0.000577236
2142.56	0.00128		2142.56	0.000577051
2144.49	0.00128		2144.49	0.000576876
2146.42	0.00128		2146.42	0.000576716
2148.35	0.00128		2148.35	0.000576571
2150.28	0.00128		2150.28	0.000576438
2152.2	0.00128		2152.2	0.000576321
2154.13	0.00128		2154.13	0.000576219
2156.06	0.00127		2156.06	0.000576126
2157.99	0.00127		2157.99	0.000576049
2159.92	0.00127		2159.92	0.000575988
2161.85	0.00127		2161.85	0.000575936
2163.77	0.00127		2163.77	0.000575902
2165.7	0.00127		2165.7	0.00057588
2167.63	0.00127		2167.63	0.000575872
2169.56	0.00127		2169.56	0.000575876
2171.49	0.00126		2171.49	0.000575893
2173.42	0.00126		2173.42	0.000575926
2175.34	0.00126		2175.34	0.000575975
2177.27	0.00126		2177.27	0.000576036
2179.2	0.00126		2179.2	0.000576111
2181.13	0.00126		2181.13	0.000576196
2183.06	0.00126		2183.06	0.000576297
2184.99	0.00126		2184.99	0.000576412
2186.92	0.00126		2186.92	0.000576543
2188.84	0.00126		2188.84	0.000576686
2190.77	0.00125		2190.77	0.000576843
2192.7	0.00125		2192.7	0.000577012
2194.63	0.00125		2194.63	0.000577197
2196.56	0.00125		2196.56	0.000577394
2198.49	0.00125		2198.49	0.000577603
2200.42	0.00125		2200.42	0.000577832
2202.34	0.00125		2202.34	0.000578066
2204.27	0.00125		2204.27	0.000578322
2206.2	0.00125		2206.2	0.000578586
2208.13	0.00125		2208.13	0.000578865
2210.06	0.00125		2210.06	0.000579162
2211.99	0.00124		2211.99	0.000579469
2213.91	0.00124		2213.91	0.000579789
2215.84	0.00124		2215.84	0.000580125
2217.77	0.00124		2217.77	0.000580471
2219.7	0.00124		2219.7	0.000580834
2221.63	0.00124		2221.63	0.000581211
2223.56	0.00124		2223.56	0.000581602
2225.49	0.00124		2225.49	0.000582006
2227.41	0.00124		2227.41	0.000582423
2229.34	0.00124		2229.34	0.000582852
2231.27	0.00124		2231.27	0.000583299
2233.2	0.00124		2233.2	0.000583757
2235.13	0.00124		2235.13	0.00058423
2237.06	0.00124		2237.06	0.000584714
2238.99	0.00123		2238.99	0.000585215
2240.91	0.00123		2240.91	0.000585727
2242.84	0.00123		2242.84	0.000586255
2244.77	0.00123		2244.77	0.000586795
2246.7	0.00123		2246.7	0.00058735
2248.63	0.00123		2248.63	0.000587918
2250.56	0.00123		2250.56	0.000588499
2252.49	0.00123		2252.49	0.000589093
2254.41	0.00123		2254.41	0.000589706
2256.34	0.00123		2256.34	0.000590328
2258.27	0.00123		2258.27	0.000590967
2260.2	0.00123		2260.2	0.000591617
2262.13	0.00123		2262.13	0.000592278
2264.06	0.00123		2264.06	0.000592958
2265.99	0.00123		2265.99	0.000593651
2267.91	0.00123		2267.91	0.000594357
2269.84	0.00123		2269.84	0.000595076
2271.77	0.00123		2271.77	0.00059581
2273.7	0.00123		2273.7	0.000596553
2275.63	0.00123		2275.63	0.000597315
2277.56	0.00123		2277.56	0.00059809
2279.48	0.00123		2279.48	0.00059888
2281.41	0.00122		2281.41	0.000599679
2283.34	0.00122		2283.34	0.000600494
2285.27	0.00122		2285.27	0.000601322
2287.2	0.00122		2287.2	0.000602167
2289.13	0.00122		2289.13	0.000603026
2291.05	0.00122		2291.05	0.000603894
2292.98	0.00122		2292.98	0.000604777
2294.91	0.00122		2294.91	0.000605675
2296.84	0.00122		2296.84	0.000606585
2298.77	0.00122		2298.77	0.000607513
2300.7	0.00122		2300.7	0.000608452
2302.63	0.00122		2302.63	0.000609405
2304.55	0.00122		2304.55	0.00061037
2306.48	0.00122		2306.48	0.00061135
2308.41	0.00122		2308.41	0.000612343
2310.34	0.00122		2310.34	0.000613352
2312.27	0.00122		2312.27	0.000614373
2314.2	0.00122		2314.2	0.000615409
2316.12	0.00122		2316.12	0.000616456
2318.05	0.00122		2318.05	0.000617517
2319.98	0.00122		2319.98	0.000618594
2321.91	0.00122		2321.91	0.000619685
2323.84	0.00122		2323.84	0.000620788
2325.77	0.00122		2325.77	0.000621907
2327.7	0.00122		2327.7	0.000623036
2329.62	0.00122		2329.62	0.00062418
2331.55	0.00122		2331.55	0.00062534
2333.48	0.00122		2333.48	0.000626516
2335.41	0.00122		2335.41	0.0006277
2337.34	0.00122		2337.34	0.0006289
2339.27	0.00122		2339.27	0.000630114
2341.2	0.00122		2341.2	0.000631338
2343.12	0.00122		2343.12	0.00063258
2345.05	0.00122		2345.05	0.000633836
2346.98	0.00122		2346.98	0.000635106
2348.91	0.00122		2348.91	0.000636386
2350.84	0.00122		2350.84	0.000637682
2352.77	0.00122		2352.77	0.000638992
2354.7	0.00122		2354.7	0.000640314
2356.62	0.00122		2356.62	0.000641653
2358.55	0.00122		2358.55	0.000643006
2360.48	0.00122		2360.48	0.000644367
2362.41	0.00122		2362.41	0.000645746
2364.34	0.00122		2364.34	0.000647137
2366.27	0.00122		2366.27	0.000648543
2368.2	0.00122		2368.2	0.000649964
2370.12	0.00122		2370.12	0.000651399
2372.05	0.00123		2372.05	0.000652842
2373.98	0.00123		2373.98	0.000654303
2375.91	0.00123		2375.91	0.000655778
2377.84	0.00123		2377.84	0.000657268
2379.77	0.00123		2379.77	0.000658769
2381.7	0.00123		2381.7	0.000660285
2383.62	0.00123		2383.62	0.000661813
2385.55	0.00123		2385.55	0.000663353
2387.48	0.00123		2387.48	0.000664912
2389.41	0.00123		2389.41	0.000666482
2391.34	0.00123		2391.34	0.000668068
2393.27	0.00123		2393.27	0.000669666
2395.19	0.00123		2395.19	0.000671277
2397.12	0.00123		2397.12	0.000672901
2399.05	0.00123		2399.05	0.000674542
2400.98	0.00123		2400.98	0.000676196
2402.91	0.00123		2402.91	0.000677863
2404.84	0.00123		2404.84	0.00067954
2406.76	0.00123		2406.76	0.000681235
2408.69	0.00123		2408.69	0.000682943
2410.62	0.00123		2410.62	0.000684664
2412.55	0.00124		2412.55	0.0006864
2414.48	0.00124		2414.48	0.000688151
2416.41	0.00124		2416.41	0.000689911
2418.34	0.00124		2418.34	0.000691686
2420.26	0.00124		2420.26	0.000693474
2422.19	0.00124		2422.19	0.000695281
2424.12	0.00124		2424.12	0.000697101
2426.05	0.00124		2426.05	0.00069893
2427.98	0.00124		2427.98	0.000700776
2429.91	0.00124		2429.91	0.000702635
2431.84	0.00124		2431.84	0.000704505
2433.76	0.00124		2433.76	0.000706393
2435.69	0.00124		2435.69	0.000708293
2437.62	0.00124		2437.62	0.000710208
2439.55	0.00124		2439.55	0.000712136
2441.48	0.00125		2441.48	0.000714075
2443.41	0.00125		2443.41	0.000716031
2445.34	0.00125		2445.34	0.000717998
2447.26	0.00125		2447.26	0.000719983
2449.19	0.00125		2449.19	0.000721976
2451.12	0.00125		2451.12	0.000723988
2453.05	0.00125		2453.05	0.000726007
2454.98	0.00125		2454.98	0.000728045
2456.91	0.00125		2456.91	0.000730097
2458.83	0.00125		2458.83	0.000732165
2460.76	0.00125		2460.76	0.00073424
2462.69	0.00126		2462.69	0.000736333
2464.62	0.00126		2464.62	0.000738436
2466.55	0.00126		2466.55	0.00074056
2468.48	0.00126		2468.48	0.000742693
2470.41	0.00126		2470.41	0.000744842
2472.33	0.00126		2472.33	0.000747001
2474.26	0.00126		2474.26	0.000749176
2476.19	0.00126		2476.19	0.000751361
2478.12	0.00126		2478.12	0.000753565
2480.05	0.00135		2480.05	0.000755781
2481.98	0.00144		2481.98	0.000758013
2483.91	0.00146		2483.91	0.000760252
2485.83	0.00144		2485.83	0.000762509
2487.76	0.0014		2487.76	0.00076478
2489.69	0.0015		2489.69	0.000767065
2491.62	0.00151		2491.62	0.000769364
2493.55	0.0014		2493.55	0.000771677
2495.48	0.00136		2495.48	0.000774
2497.41	0.00146		2497.41	0.000776338
2499.33	0.00149		2499.33	0.000778694
2501.26	0.00147		2501.26	0.000781059
2503.19	0.00142		2503.19	0.00078344
2505.12	0.00151		2505.12	0.000785835
2507.05	0.00152		2507.05	0.000788242
2508.97	0.00154		2508.97	0.000820398
2510.9	0.0015		2510.9	0.000732984
2512.83	0.00157		2512.83	0.000846172
2514.76	0.00157		2514.76	0.000900891
2516.69	0.00159		2516.69	0.00101
2518.62	0.00163		2518.62	0.00103
2520.55	0.00172		2520.55	0.00111
2522.47	0.0018		2522.47	0.00116
2524.4	0.00185		2524.4	0.00125
2526.33	0.00186		2526.33	0.00124
2528.26	0.00189		2528.26	0.00126
2530.19	0.00186		2530.19	0.00124
2532.12	0.00196		2532.12	0.00147
2534.05	0.002		2534.05	0.00154
2535.97	0.00205		2535.97	0.00156
2537.9	0.00211		2537.9	0.00167
2539.83	0.00223		2539.83	0.00186
2541.76	0.00229		2541.76	0.00185
2543.69	0.00247		2543.69	0.00196
2545.62	0.00247		2545.62	0.00199
2547.55	0.00254		2547.55	0.00223
2549.47	0.00267		2549.47	0.00247
2551.4	0.00273		2551.4	0.00259
2553.33	0.00273		2553.33	0.00258
2555.26	0.00286		2555.26	0.00273
2557.19	0.00294		2557.19	0.00291
2559.12	0.00299		2559.12	0.00314
2561.05	0.00306		2561.05	0.00328
2562.97	0.00318		2562.97	0.00344
2564.9	0.00326		2564.9	0.00357
2566.83	0.0034		2566.83	0.00378
2568.76	0.00345		2568.76	0.00376
2570.69	0.00342		2570.69	0.00371
2572.62	0.00328		2572.62	0.00362
2574.54	0.00335		2574.54	0.00367
2576.47	0.00332		2576.47	0.00359
2578.4	0.00322		2578.4	0.00349
2580.33	0.00309		2580.33	0.0033
2582.26	0.003		2582.26	0.00312
2584.19	0.00286		2584.19	0.00287
2586.11	0.00272		2586.11	0.00271
2588.04	0.00259		2588.04	0.00249
2589.97	0.00254		2589.97	0.00232
2591.9	0.00245		2591.9	0.00217
2593.83	0.00238		2593.83	0.00212
2595.76	0.00233		2595.76	0.00203
2597.69	0.00238		2597.69	0.00202
2599.61	0.00235		2599.61	0.00197
2601.54	0.00226		2601.54	0.00195
2603.47	0.00214		2603.47	0.00189
2605.4	0.0022		2605.4	0.00191
2607.33	0.00225		2607.33	0.00188
2609.26	0.00228		2609.26	0.00191
2611.19	0.00226		2611.19	0.00187
2613.11	0.00229		2613.11	0.00183
2615.04	0.00237		2615.04	0.00193
2616.97	0.00247		2616.97	0.00207
2618.9	0.00245		2618.9	0.00202
2620.83	0.0024		2620.83	0.00204
2622.76	0.00238		2622.76	0.00205
2624.68	0.00242		2624.68	0.00211
2626.61	0.00244		2626.61	0.00213
2628.54	0.00257		2628.54	0.00222
2630.47	0.00265		2630.47	0.00226
2632.4	0.00272		2632.4	0.00231
2634.33	0.00272		2634.33	0.0023
2636.26	0.00276		2636.26	0.00241
2638.18	0.00276		2638.18	0.00247
2640.11	0.00273		2640.11	0.00245
2642.04	0.00273		2642.04	0.00243
2643.97	0.00277		2643.97	0.00248
2645.9	0.00278		2645.9	0.00245
2647.83	0.00284		2647.83	0.00246
2649.76	0.00289		2649.76	0.00254
2651.68	0.0029		2651.68	0.0026
2653.61	0.00286		2653.61	0.00254
2655.54	0.00284		2655.54	0.00251
2657.47	0.00283		2657.47	0.00246
2659.4	0.00282		2659.4	0.00246
2661.33	0.00273		2661.33	0.00237
2663.26	0.00265		2663.26	0.0023
2665.18	0.0026		2665.18	0.00222
2667.11	0.00264		2667.11	0.00223
2669.04	0.00265		2669.04	0.00224
2670.97	0.00263		2670.97	0.00224
2672.9	0.00259		2672.9	0.00221
2674.83	0.00261		2674.83	0.00221
2676.76	0.00267		2676.76	0.00224
2678.68	0.0027		2678.68	0.00226
2680.61	0.00263		2680.61	0.00221
2682.54	0.00258		2682.54	0.00216
2684.47	0.00259		2684.47	0.00215
2686.4	0.00259		2686.4	0.0022
2688.33	0.00254		2688.33	0.00213
2690.25	0.00254		2690.25	0.00208
2692.18	0.00257		2692.18	0.00209
2694.11	0.0026		2694.11	0.00216
2696.04	0.00255		2696.04	0.00214
2697.97	0.00255		2697.97	0.00213
2699.9	0.00252		2699.9	0.00208
2701.82	0.00255		2701.82	0.0021
2703.75	0.00259		2703.75	0.00216
2705.68	0.0026		2705.68	0.00219
2707.61	0.00261		2707.61	0.00216
2709.54	0.00263		2709.54	0.00218
2711.47	0.00263		2711.47	0.00222
2713.4	0.00265		2713.4	0.00227
2715.32	0.00264		2715.32	0.0023
2717.25	0.00266		2717.25	0.00233
2719.18	0.00271		2719.18	0.00237
2721.11	0.00283		2721.11	0.00246
2723.04	0.00286		2723.04	0.0025
2724.97	0.0029		2724.97	0.00259
2726.9	0.00296		2726.9	0.00265
2728.82	0.00299		2728.82	0.0027
2730.75	0.00297		2730.75	0.00271
2732.68	0.00302		2732.68	0.00281
2734.61	0.00311		2734.61	0.0029
2736.54	0.0032		2736.54	0.00298
2738.47	0.0032		2738.47	0.00302
2740.39	0.00323		2740.39	0.0031
2742.32	0.00329		2742.32	0.00315
2744.25	0.00337		2744.25	0.00324
2746.18	0.00343		2746.18	0.00333
2748.11	0.00343		2748.11	0.00333
2750.04	0.00339		2750.04	0.00328
2751.97	0.00342		2751.97	0.00334
2753.89	0.00346		2753.89	0.00341
2755.82	0.00353		2755.82	0.00348
2757.75	0.00351		2757.75	0.00345
2759.68	0.00353		2759.68	0.00349
2761.61	0.00354		2761.61	0.00356
2763.54	0.00362		2763.54	0.00367
2765.47	0.0037		2765.47	0.00373
2767.39	0.00372		2767.39	0.00376
2769.32	0.00377		2769.32	0.00383
2771.25	0.00387		2771.25	0.00391
2773.18	0.00396		2773.18	0.00395
2775.11	0.00406		2775.11	0.00403
2777.04	0.00415		2777.04	0.00414
2778.97	0.00427		2778.97	0.00431
2780.89	0.00436		2780.89	0.0044
2782.82	0.00445		2782.82	0.0045
2784.75	0.00454		2784.75	0.0046
2786.68	0.00468		2786.68	0.00476
2788.61	0.00487		2788.61	0.00494
2790.54	0.00503		2790.54	0.0051
2792.47	0.00514		2792.47	0.00521
2794.39	0.00524		2794.39	0.00534
2796.32	0.00531		2796.32	0.00547
2798.25	0.00543		2798.25	0.00561
2800.18	0.00554		2800.18	0.00568
2802.11	0.00554		2802.11	0.00572
2804.04	0.00552		2804.04	0.00578
2805.96	0.00559		2805.96	0.00588
2807.89	0.00576		2807.89	0.00605
2809.82	0.00594		2809.82	0.00625
2811.75	0.00603		2811.75	0.00635
2813.68	0.00616		2813.68	0.00651
2815.61	0.00629		2815.61	0.00668
2817.53	0.00642		2817.53	0.00689
2819.46	0.00659		2819.46	0.00708
2821.39	0.00681		2821.39	0.00736
2823.32	0.007		2823.32	0.00766
2825.25	0.00717		2825.25	0.00797
2827.18	0.00742		2827.18	0.00836
2829.11	0.00778		2829.11	0.0089
2831.03	0.00817		2831.03	0.00951
2832.96	0.00864		2832.96	0.0102
2834.89	0.0092		2834.89	0.01099
2836.82	0.00987		2836.82	0.01195
2838.75	0.0106		2838.75	0.0129
2840.68	0.01137		2840.68	0.01386
2842.61	0.01224		2842.61	0.01482
2844.53	0.01319		2844.53	0.01576
2846.46	0.01424		2846.46	0.01678
2848.39	0.01532		2848.39	0.0178
2850.32	0.01618		2850.32	0.01853
2852.25	0.01672		2852.25	0.01892
2854.18	0.01695		2854.18	0.01898
2856.11	0.01697		2856.11	0.0189
2858.03	0.01691		2858.03	0.01879
2859.96	0.01688		2859.96	0.01875
2861.89	0.01684		2861.89	0.01871
2863.82	0.01686		2863.82	0.01876
2865.75	0.01699		2865.75	0.0189
2867.68	0.01721		2867.68	0.01913
2869.6	0.0174		2869.6	0.01939
2871.53	0.0176		2871.53	0.01976
2873.46	0.01783		2873.46	0.02015
2875.39	0.01819		2875.39	0.02075
2877.32	0.01875		2877.32	0.02161
2879.25	0.01942		2879.25	0.02266
2881.18	0.02007		2881.18	0.02372
2883.1	0.02075		2883.1	0.02482
2885.03	0.02145		2885.03	0.02581
2886.96	0.02203		2886.96	0.02656
2888.89	0.02242		2888.89	0.02706
2890.82	0.02269		2890.82	0.02743
2892.75	0.0229		2892.75	0.02769
2894.68	0.0231		2894.68	0.02792
2896.6	0.02338		2896.6	0.02822
2898.53	0.02391		2898.53	0.02871
2900.46	0.02456		2900.46	0.02943
2902.39	0.02528		2902.39	0.03026
2904.32	0.02615		2904.32	0.03113
2906.25	0.02724		2906.25	0.0323
2908.18	0.0285		2908.18	0.03375
2910.1	0.02986		2910.1	0.03535
2912.03	0.03128		2912.03	0.03709
2913.96	0.03271		2913.96	0.03899
2915.89	0.03414		2915.89	0.04097
2917.82	0.03546		2917.82	0.0429
2919.74	0.03655		2919.74	0.04466
2921.67	0.03746		2921.67	0.0462
2923.6	0.03822		2923.6	0.04751
2925.53	0.03887		2925.53	0.04858
2927.46	0.03945		2927.46	0.04937
2929.39	0.03981		2929.39	0.04983
2931.32	0.03991		2931.32	0.04989
2933.24	0.03965		2933.24	0.04956
2935.17	0.03902		2935.17	0.04892
2937.1	0.03806		2937.1	0.04811
2939.03	0.03686		2939.03	0.04736
2940.96	0.03564		2940.96	0.04692
2942.89	0.03462		2942.89	0.04703
2944.82	0.03398		2944.82	0.04783
2946.74	0.03367		2946.74	0.04883
2948.67	0.03357		2948.67	0.04944
2950.6	0.03336		2950.6	0.04914
2952.53	0.03281		2952.53	0.04789
2954.46	0.03188		2954.46	0.04581
2956.39	0.03065		2956.39	0.0433
2958.32	0.02928		2958.32	0.04076
2960.24	0.02795		2960.24	0.03839
2962.17	0.02678		2962.17	0.03629
2964.1	0.02589		2964.1	0.03464
2966.03	0.02537		2966.03	0.03344
2967.96	0.02529		2967.96	0.03274
2969.89	0.02544		2969.89	0.03248
2971.82	0.02574		2971.82	0.03253
2973.74	0.02597		2973.74	0.03268
2975.67	0.02606		2975.67	0.03282
2977.6	0.02604		2977.6	0.03292
2979.53	0.0258		2979.53	0.03304
2981.46	0.02526		2981.46	0.03302
2983.39	0.02462		2983.39	0.03301
2985.31	0.02396		2985.31	0.03298
2987.24	0.02325		2987.24	0.03291
2989.17	0.02247		2989.17	0.03269
2991.1	0.02161		2991.1	0.03233
2993.03	0.02085		2993.03	0.03191
2994.96	0.02023		2994.96	0.03152
2996.89	0.01957		2996.89	0.03101
2998.81	0.0189		2998.81	0.03024
3000.74	0.01831		3000.74	0.02934
3002.67	0.01776		3002.67	0.02847
3004.6	0.01717		3004.6	0.02749
3006.53	0.01655		3006.53	0.02646
3008.46	0.01596		3008.46	0.02545
3010.39	0.01553		3010.39	0.02457
3012.31	0.01512		3012.31	0.02375
3014.24	0.01472		3014.24	0.02291
3016.17	0.01434		3016.17	0.02214
3018.1	0.01406		3018.1	0.02159
3020.03	0.0138		3020.03	0.02108
3021.96	0.01362		3021.96	0.02065
3023.88	0.0135		3023.88	0.02024
3025.81	0.01338		3025.81	0.01985
3027.74	0.01326		3027.74	0.0195
3029.67	0.01319		3029.67	0.01924
3031.6	0.01313		3031.6	0.01898
3033.53	0.01298		3033.53	0.01864
3035.45	0.01278		3035.45	0.01831
3037.38	0.01263		3037.38	0.01803
3039.31	0.01257		3039.31	0.01781
3041.24	0.01255		3041.24	0.01764
3043.17	0.01244		3043.17	0.01746
3045.1	0.01242		3045.1	0.01733
3047.03	0.01238		3047.03	0.01725
3048.95	0.01239		3048.95	0.01728
3050.88	0.01234		3050.88	0.01719
3052.81	0.0123		3052.81	0.01711
3054.74	0.0123		3054.74	0.01716
3056.67	0.01232		3056.67	0.0172
3058.6	0.0123		3058.6	0.01718
3060.53	0.01236		3060.53	0.01728
3062.45	0.01242		3062.45	0.01736
3064.38	0.01253		3064.38	0.0175
3066.31	0.0126		3066.31	0.01761
3068.24	0.01258		3068.24	0.01769
3070.17	0.0126		3070.17	0.01777
3072.1	0.0127		3072.1	0.01788
3074.03	0.01275		3074.03	0.01795
3075.95	0.01282		3075.95	0.01811
3077.88	0.01289		3077.88	0.01826
3079.81	0.01296		3079.81	0.01838
3081.74	0.013		3081.74	0.01846
3083.67	0.01305		3083.67	0.0186
3085.6	0.01312		3085.6	0.01878
3087.53	0.01319		3087.53	0.0189
3089.45	0.01328		3089.45	0.01905
3091.38	0.01335		3091.38	0.01921
3093.31	0.01337		3093.31	0.01926
3095.24	0.01343		3095.24	0.01935
3097.17	0.01352		3097.17	0.01946
3099.1	0.01358		3099.1	0.01958
3101.02	0.01363		3101.02	0.01974
3102.95	0.0137		3102.95	0.01997
3104.88	0.01378		3104.88	0.02013
3106.81	0.01388		3106.81	0.02029
3108.74	0.01392		3108.74	0.02037
3110.67	0.01395		3110.67	0.0205
3112.59	0.0141		3112.59	0.02072
3114.52	0.01428		3114.52	0.02096
3116.45	0.01434		3116.45	0.02109
3118.38	0.01435		3118.38	0.02121
3120.31	0.01445		3120.31	0.02136
3122.24	0.0146		3122.24	0.02157
3124.17	0.01469		3124.17	0.02173
3126.09	0.01478		3126.09	0.02191
3128.02	0.01486		3128.02	0.02213
3129.95	0.01491		3129.95	0.02224
3131.88	0.01502		3131.88	0.0224
3133.81	0.0152		3133.81	0.02264
3135.74	0.01527		3135.74	0.02279
3137.67	0.01535		3137.67	0.023
3139.59	0.01546		3139.59	0.0232
3141.52	0.01557		3141.52	0.02334
3143.45	0.01571		3143.45	0.02348
3145.38	0.01585		3145.38	0.0237
3147.31	0.01594		3147.31	0.02395
3149.24	0.01614		3149.24	0.02426
3151.16	0.01632		3151.16	0.02448
3153.09	0.01635		3153.09	0.02459
3155.02	0.01641		3155.02	0.02474
3156.95	0.01662		3156.95	0.025
3158.88	0.01679		3158.88	0.02525
3160.81	0.01689		3160.81	0.0255
3162.74	0.01705		3162.74	0.02574
3164.66	0.01722		3164.66	0.02595
3166.59	0.01727		3166.59	0.02611
3168.52	0.01744		3168.52	0.02637
3170.45	0.01758		3170.45	0.02654
3172.38	0.01765		3172.38	0.02668
3174.31	0.0178		3174.31	0.02692
3176.24	0.01791		3176.24	0.02714
3178.16	0.01805		3178.16	0.0274
3180.09	0.01823		3180.09	0.02766
3182.02	0.01839		3182.02	0.02788
3183.95	0.01854		3183.95	0.0281
3185.88	0.01868		3185.88	0.02836
3187.81	0.0188		3187.81	0.02858
3189.74	0.01888		3189.74	0.02877
3191.66	0.01906		3191.66	0.029
3193.59	0.01919		3193.59	0.02918
3195.52	0.01932		3195.52	0.02935
3197.45	0.01951		3197.45	0.0296
3199.38	0.01969		3199.38	0.0298
3201.31	0.01982		3201.31	0.02999
3203.24	0.01993		3203.24	0.03019
3205.16	0.02002		3205.16	0.03033
3207.09	0.02014		3207.09	0.03058
3209.02	0.02028		3209.02	0.03083
3210.95	0.02041		3210.95	0.03103
3212.88	0.02059		3212.88	0.03125
3214.81	0.02069		3214.81	0.03142
3216.73	0.02078		3216.73	0.03159
3218.66	0.02092		3218.66	0.03189
3220.59	0.02101		3220.59	0.03206
3222.52	0.02113		3222.52	0.03224
3224.45	0.02123		3224.45	0.0324
3226.38	0.02147		3226.38	0.03263
3228.3	0.02159		3228.3	0.03279
3230.23	0.02168		3230.23	0.033
3232.16	0.02184		3232.16	0.03323
3234.09	0.02196		3234.09	0.03344
3236.02	0.0221		3236.02	0.03366
3237.95	0.02232		3237.95	0.03386
3239.88	0.02244		3239.88	0.03402
3241.8	0.02248		3241.8	0.0342
3243.73	0.02261		3243.73	0.03439
3245.66	0.02276		3245.66	0.03461
3247.59	0.02288		3247.59	0.03478
3249.52	0.023		3249.52	0.035
3251.45	0.02317		3251.45	0.0352
3253.38	0.02345		3253.38	0.03547
3255.3	0.0236		3255.3	0.03565
3257.23	0.02363		3257.23	0.03577
3259.16	0.02367		3259.16	0.03587
3261.09	0.02381		3261.09	0.03609
3263.02	0.024		3263.02	0.03624
3264.95	0.0241		3264.95	0.03632
3266.88	0.02409		3266.88	0.03641
3268.8	0.02426		3268.8	0.03666
3270.73	0.02448		3270.73	0.03693
3272.66	0.02462		3272.66	0.03718
3274.59	0.02472		3274.59	0.03731
3276.52	0.02483		3276.52	0.03748
3278.45	0.02494		3278.45	0.03764
3280.38	0.02506		3280.38	0.03786
3282.3	0.02507		3282.3	0.03793
3284.23	0.02514		3284.23	0.03801
3286.16	0.02531		3286.16	0.03821
3288.09	0.02542		3288.09	0.03837
3290.02	0.02557		3290.02	0.03856
3291.95	0.02571		3291.95	0.03876
3293.87	0.02585		3293.87	0.03884
3295.8	0.02592		3295.8	0.03897
3297.73	0.02598		3297.73	0.03914
3299.66	0.02614		3299.66	0.03927
3301.59	0.02629		3301.59	0.03933
3303.52	0.02638		3303.52	0.03945
3305.45	0.02649		3305.45	0.03964
3307.37	0.02669		3307.37	0.03993
3309.3	0.02681		3309.3	0.04012
3311.23	0.02688		3311.23	0.04022
3313.16	0.02691		3313.16	0.04033
3315.09	0.02698		3315.09	0.04048
3317.02	0.02711		3317.02	0.04058
3318.94	0.02724		3318.94	0.04071
3320.87	0.02734		3320.87	0.04085
3322.8	0.02752		3322.8	0.04104
3324.73	0.02763		3324.73	0.04116
3326.66	0.02771		3326.66	0.04129
3328.59	0.02786		3328.59	0.04145
3330.51	0.02808		3330.51	0.04171
3332.44	0.02824		3332.44	0.04181
3334.37	0.02841		3334.37	0.04192
3336.3	0.02852		3336.3	0.04208
3338.23	0.02855		3338.23	0.04218
3340.16	0.02864		3340.16	0.04222
3342.09	0.02875		3342.09	0.04226
3344.01	0.02873		3344.01	0.04233
3345.94	0.02889		3345.94	0.04252
3347.87	0.02908		3347.87	0.04261
3349.8	0.02921		3349.8	0.04273
3351.73	0.02925		3351.73	0.0428
3353.66	0.02936		3353.66	0.04289
3355.59	0.02953		3355.59	0.04299
3357.51	0.02978		3357.51	0.04317
3359.44	0.02992		3359.44	0.04329
3361.37	0.03006		3361.37	0.04348
3363.3	0.03012		3363.3	0.04351
3365.23	0.03014		3365.23	0.04353
3367.16	0.03022		3367.16	0.04353
3369.09	0.03036		3369.09	0.04356
3371.01	0.03038		3371.01	0.04366
3372.94	0.0304		3372.94	0.04377
3374.87	0.03051		3374.87	0.04383
3376.8	0.03073		3376.8	0.04404
3378.73	0.03082		3378.73	0.0441
3380.66	0.03083		3380.66	0.04408
3382.59	0.03087		3382.59	0.04404
3384.51	0.03104		3384.51	0.04407
3386.44	0.03107		3386.44	0.04412
3388.37	0.0311		3388.37	0.04423
3390.3	0.03116		3390.3	0.04425
3392.23	0.03118		3392.23	0.04426
3394.16	0.03121		3394.16	0.04423
3396.08	0.03138		3396.08	0.04431
3398.01	0.03148		3398.01	0.04433
3399.94	0.03143		3399.94	0.04422
3401.87	0.03133		3401.87	0.04405
3403.8	0.03128		3403.8	0.04394
3405.73	0.03128		3405.73	0.04386
3407.66	0.0313		3407.66	0.04383
3409.58	0.03126		3409.58	0.04368
3411.51	0.03137		3411.51	0.04369
3413.44	0.03138		3413.44	0.04366
3415.37	0.03137		3415.37	0.0436
3417.3	0.03133		3417.3	0.04346
3419.23	0.03126		3419.23	0.04337
3421.16	0.03123		3421.16	0.04336
3423.08	0.03114		3423.08	0.04329
3425.01	0.03103		3425.01	0.0431
3426.94	0.03103		3426.94	0.04307
3428.87	0.03092		3428.87	0.0429
3430.8	0.03089		3430.8	0.04281
3432.73	0.03101		3432.73	0.0428
3434.65	0.031		3434.65	0.04271
3436.58	0.03077		3436.58	0.0424
3438.51	0.03056		3438.51	0.04208
3440.44	0.03046		3440.44	0.04183
3442.37	0.03044		3442.37	0.04167
3444.3	0.03025		3444.3	0.04139
3446.22	0.03018		3446.22	0.04132
3448.15	0.03001		3448.15	0.04114
3450.08	0.02964		3450.08	0.04061
3452.01	0.02945		3452.01	0.04024
3453.94	0.02945		3453.94	0.04014
3455.87	0.02929		3455.87	0.03986
3457.8	0.02914		3457.8	0.03964
3459.72	0.02888		3459.72	0.03942
3461.65	0.0286		3461.65	0.03912
3463.58	0.0285		3463.58	0.03884
3465.51	0.02837		3465.51	0.03861
3467.44	0.02813		3467.44	0.03834
3469.37	0.0278		3469.37	0.03789
3471.3	0.02746		3471.3	0.03731
3473.22	0.02732		3473.22	0.03713
3475.15	0.02701		3475.15	0.03693
3477.08	0.0267		3477.08	0.0366
3479.01	0.02649		3479.01	0.03626
3480.94	0.02623		3480.94	0.03604
3482.87	0.02584		3482.87	0.0357
3484.8	0.0256		3484.8	0.03519
3486.72	0.02541		3486.72	0.03486
3488.65	0.02527		3488.65	0.03467
3490.58	0.02497		3490.58	0.03433
3492.51	0.0246		3492.51	0.03386
3494.44	0.02424		3494.44	0.03347
3496.37	0.02389		3496.37	0.03312
3498.3	0.02356		3498.3	0.03268
3500.22	0.0234		3500.22	0.03237
3502.15	0.02312		3502.15	0.03215
3504.08	0.02268		3504.08	0.03177
3506.01	0.02232		3506.01	0.03117
3507.94	0.02201		3507.94	0.03075
3509.87	0.02156		3509.87	0.0304
3511.79	0.02112		3511.79	0.0299
3513.72	0.02072		3513.72	0.02944
3515.65	0.02038		3515.65	0.02902
3517.58	0.02017		3517.58	0.02861
3519.51	0.01993		3519.51	0.0283
3521.44	0.01957		3521.44	0.02794
3523.36	0.01938		3523.36	0.0277
3525.29	0.01905		3525.29	0.02719
3527.22	0.01872		3527.22	0.02683
3529.15	0.01833		3529.15	0.02633
3531.08	0.01784		3531.08	0.02572
3533.01	0.01739		3533.01	0.02518
3534.94	0.01707		3534.94	0.02478
3536.86	0.01684		3536.86	0.02449
3538.79	0.01648		3538.79	0.02403
3540.72	0.01606		3540.72	0.02351
3542.65	0.01588		3542.65	0.02321
3544.58	0.01586		3544.58	0.02313
3546.51	0.01561		3546.51	0.02296
3548.44	0.01514		3548.44	0.02237
3550.36	0.01471		3550.36	0.02169
3552.29	0.01445		3552.29	0.02144
3554.22	0.0141		3554.22	0.021
3556.15	0.01363		3556.15	0.02039
3558.08	0.01334		3558.08	0.02003
3560.01	0.01313		3560.01	0.01972
3561.93	0.01295		3561.93	0.01943
3563.86	0.01278		3563.86	0.01917
3565.79	0.0127		3565.79	0.01913
3567.72	0.01254		3567.72	0.01896
3569.65	0.01195		3569.65	0.01816
3571.58	0.01139		3571.58	0.01732
3573.51	0.01119		3573.51	0.01689
3575.43	0.0111		3575.43	0.01669
3577.36	0.01086		3577.36	0.0164
3579.29	0.01054		3579.29	0.01598
3581.22	0.01023		3581.22	0.0156
3583.15	0.0099		3583.15	0.01523
3585.08	0.00969		3585.08	0.01494
3587.01	0.00982		3587.01	0.01525
3588.93	0.0097		3588.93	0.01509
3590.86	0.00921		3590.86	0.01421
3592.79	0.00901		3592.79	0.0138
3594.72	0.00898		3594.72	0.01371
3596.65	0.00871		3596.65	0.01335
3598.58	0.0084		3598.58	0.0129
3600.51	0.00825		3600.51	0.01272
3602.43	0.00785		3602.43	0.01231
3604.36	0.00748		3604.36	0.01182
3606.29	0.00741		3606.29	0.01163
3608.22	0.00756		3608.22	0.01176
3610.15	0.00735		3610.15	0.01146
3612.08	0.00723		3612.08	0.01121
3614.01	0.00736		3614.01	0.01127
3615.93	0.0069		3615.93	0.01065
3617.86	0.0066		3617.86	0.01034
3619.79	0.00669		3619.79	0.01058
3621.72	0.00629		3621.72	0.00995
3623.65	0.00581		3623.65	0.00922
3625.58	0.00552		3625.58	0.00876
3627.5	0.00558		3627.5	0.00861
3629.43	0.00631		3629.43	0.00952
3631.36	0.00566		3631.36	0.00879
3633.29	0.00508		3633.29	0.0081
3635.22	0.00477		3635.22	0.00774
3637.15	0.00445		3637.15	0.00733
3639.07	0.00435		3639.07	0.00715
3641	0.00424		3641	0.00688
3642.93	0.00415		3642.93	0.00673
3644.86	0.00386		3644.86	0.00632
3646.79	0.00415		3646.79	0.00651
3648.72	0.00452		3648.72	0.00673
3650.65	0.00444		3650.65	0.00673
3652.57	0.00371		3652.57	0.00571
3654.5	0.00306		3654.5	0.00483
3656.43	0.00325		3656.43	0.00501
3658.36	0.00312		3658.36	0.00467
3660.29	0.00283		3660.29	0.00424
3662.22	0.00262		3662.22	0.004
3664.15	0.00241		3664.15	0.00367
3666.07	0.00218		3666.07	0.00322
3668	0.00204		3668	0.00293
3669.93	0.00267		3669.93	0.00372
3671.86	0.00247		3671.86	0.00345
3673.79	0.002		3673.79	0.00274
3675.72	0.00294		3675.72	0.00382
3677.64	0.00242		3677.64	0.00314
3679.57	0.00193		3679.57	0.00238
3681.5	0.00162		3681.5	0.00191
3683.43	0.00153		3683.43	0.0017
3685.36	0.00134		3685.36	0.00138
3687.29	0.00129		3687.29	0.00122
3689.22	0.00191		3689.22	0.00201
3691.14	0.00183		3691.14	0.00194
3693.07	0.00151		3693.07	0.00142
3695	0.0012		3695	0.000929711
3696.93	0.00119		3696.93	0.000866735
3698.86	0.00091055		3698.86	0.000517309
3700.79	0.000850655		3700.79	0.00053674
3702.72	0.00109		3702.72	0.000803782
3704.64	0.000878993		3704.64	0.000461584
3706.57	0.000700237		3706.57	0.000125665
3708.5	0.000819283		3708.5	0.00027271
3710.43	0.00124		3710.43	0.000890032
3712.36	0.00153		3712.36	0.00129
3714.29	0.00122		3714.29	0.000857346
3716.22	0.000783209		3716.22	0.00027539
3718.14	0.000727743		3718.14	0.00017493
3720.07	0.000753926		3720.07	0.000249844
3722	0.000977257		3722	0.000511853
3723.93	0.00111		3723.93	0.000642095
3725.86	0.00111		3725.86	0.00068788
3727.79	0.00111		3727.79	0.0005801
3729.71	0.000644032		3729.71	0
3731.64	0.000790259		3731.64	0.000276594
3733.57	0.00111		3733.57	0.000734156
3735.5	0.00176		3735.5	0.00146
3737.43	0.0017		3737.43	0.00139
3739.36	0.00117		3739.36	0.000809439
3741.28	0.000800099		3741.28	0.000374626
3743.21	0.000569467		3743.21	0.000122316
3745.14	0.00169		3745.14	0.00145
3747.07	0.00132		3747.07	0.000903389
3749	0.00151		3749	0.00103
3750.93	0.00214		3750.93	0.00172
3752.86	0.00182		3752.86	0.00133
3754.78	0.00111		3754.78	0.000543101
3756.71	0.00101		3756.71	0.000452854
3758.64	0.00125		3758.64	0.000730723
3760.57	0.00133		3760.57	0.000742147
3762.5	0.000834938		3762.5	0.000212818
3764.43	0.00077942		3764.43	0.000212885
3766.36	0.00106		3766.36	0.000498893
3768.28	0.000968864		3768.28	0.000334166
3770.21	0.00133		3770.21	0.000751581
3772.14	0.00106		3772.14	0.000454074
3774.07	0.000720097		3774.07	8.92282e-05
3776	0.000675593		3776	2.93683e-05
3777.93	0.000827305		3777.93	0.000126887
3779.86	0.00125		3779.86	0.00060443
3781.78	0.00104		3781.78	0.000393653
3783.71	0.00103		3783.71	0.000366507
3785.64	0.00117		3785.64	0.000490431
3787.57	0.000979502		3787.57	0.000279818
3789.5	0.000761263		3789.5	8.40481e-05
3791.43	0.000706619		3791.43	2.864e-05
3793.36	0.000736613		3793.36	6.94022e-06
3795.28	0.000876207		3795.28	0.000118507
3797.21	0.00137		3797.21	0.000716223
3799.14	0.0011		3799.14	0.000396019
3801.07	0.00164		3801.07	0.00102
3803	0.00177		3803	0.00123
3804.93	0.000898009		3804.93	0.000327868
3806.85	0.00119		3806.85	0.000719031
3808.78	0.00118		3808.78	0.000579324
3810.71	0.000860559		3810.71	0.000139872
3812.64	0.000805041		3812.64	7.72011e-05
3814.57	0.000809707		3814.57	0.000207856
3816.5	0.00151		3816.5	0.00108
3818.43	0.00115		3818.43	0.000585498
3820.35	0.00146		3820.35	0.000849616
3822.28	0.00198		3822.28	0.00144
3824.21	0.00127		3824.21	0.000632143
3826.14	0.00116		3826.14	0.000543406
3828.07	0.00118		3828.07	0.000526048
3830	0.000931967		3830	0.000199437
3831.93	0.00115		3831.93	0.000481298
3833.85	0.00121		3833.85	0.000533776
3835.78	0.00134		3835.78	0.000691308
3837.71	0.00169		3837.71	0.00121
3839.64	0.00188		3839.64	0.00153
3841.57	0.00154		3841.57	0.0011
3843.5	0.00142		3843.5	0.000906199
3845.42	0.0013		3845.42	0.000680432
3847.35	0.00105		3847.35	0.000336172
3849.28	0.000978457		3849.28	0.00033976
3851.21	0.000841748		3851.21	0.000260618
3853.14	0.00212		3853.14	0.00179
3855.07	0.00236		3855.07	0.002
3856.99	0.00164		3856.99	0.00113
3858.92	0.0011		3858.92	0.000412963
3860.85	0.00108		3860.85	0.000319565
3862.78	0.00143		3862.78	0.000739498
3864.71	0.00188		3864.71	0.00131
3866.64	0.00153		3866.64	0.000949152
3868.57	0.00118		3868.57	0.00064794
3870.49	0.00199		3870.49	0.00149
3872.42	0.00145		3872.42	0.000805618
3874.35	0.00159		3874.35	0.00101
3876.28	0.00137		3876.28	0.000701554
3878.21	0.000983637		3878.21	0.000202414
3880.14	0.00155		3880.14	0.000856599
3882.07	0.00166		3882.07	0.00108
3883.99	0.00112		3883.99	0.000526916
3885.92	0.00169		3885.92	0.0012
3887.85	0.0014		3887.85	0.000838917
3889.78	0.00116		3889.78	0.000604132
3891.71	0.00173		3891.71	0.00121
3893.64	0.00149		3893.64	0.000912618
3895.57	0.00106		3895.57	0.000405476
3897.49	0.00107		3897.49	0.000400443
3899.42	0.00155		3899.42	0.000956886
3901.35	0.00181		3901.35	0.00131
3903.28	0.00181		3903.28	0.00139
3905.21	0.00195		3905.21	0.00149
3907.14	0.00162		3907.14	0.00105
3909.07	0.00126		3909.07	0.000623072
3910.99	0.00112		3910.99	0.000436097
3912.92	0.00112		3912.92	0.000437317
3914.85	0.00108		3914.85	0.000458699
3916.78	0.00139		3916.78	0.000822673
3918.71	0.00153		3918.71	0.00098804
3920.64	0.00147		3920.64	0.000840234
3922.56	0.00131		3922.56	0.000647584
3924.49	0.00155		3924.49	0.000975849
3926.42	0.0015		3926.42	0.000882944
3928.35	0.00128		3928.35	0.000656379
3930.28	0.00137		3930.28	0.000814593
3932.21	0.00155		3932.21	0.00107
3934.14	0.0015		3934.14	0.001
3936.06	0.00129		3936.06	0.000713715
3937.99	0.00136		3937.99	0.000715522
3939.92	0.00134		3939.92	0.000684733
3941.85	0.00147		3941.85	0.000852639
3943.78	0.00159		3943.78	0.00104
3945.71	0.00132		3945.71	0.000808895
3947.64	0.00135		3947.64	0.000871101
3949.56	0.00149		3949.56	0.000951342
3951.49	0.00142		3951.49	0.000818055
3953.42	0.00133		3953.42	0.000723554
3955.35	0.00135		3955.35	0.000748497
3957.28	0.00139		3957.28	0.00078195
3959.21	0.00139		3959.21	0.000796273
3961.13	0.00151		3961.13	0.000853179
3963.06	0.00146		3963.06	0.00080597
3964.99	0.00126		3964.99	0.000664566
3966.92	0.00124		3966.92	0.000609582
3968.85	0.00133		3968.85	0.00064599
3970.78	0.00141		3970.78	0.000728328
3972.7	0.00146		3972.7	0.00081951
3974.63	0.00148		3974.63	0.000887672
3976.56	0.00146		3976.56	0.000883699
3978.49	0.00146		3978.49	0.000892581
3980.42	0.00147		3980.42	0.000875704
3982.35	0.00147		3982.35	0.000861155
3984.28	0.00148		3984.28	0.000904029
3986.2	0.00149		3986.2	0.00092276
3988.13	0.00147		3988.13	0.000920709
3990.06	0.00153		3990.06	0.000981225
3991.99	0.00151		3991.99	0.000922073
3993.92	0.0015		3993.92	0.000893245
3995.85	0.00153		3995.85	0.000937404
3997.78	0.0015		3997.78	0.000907973
3999.7	0.00149		3999.7	0.00092981
4001.63	0		4001.63	0

## Sheet: Raman después de CV
Raman Shift	Raman Intensity		Raman Shift	Raman Intensity
cm-1	u.a.		cm-1	u.a.
	M1 CV			M2 CV
55	0		73	0
55.5	439.353		73.5	707.073
56	878.738		74	1414.15
56.5	1318.12		74.5	2121.27
57	1757.54		75	2828.41
57.5	2196.95		75.5	3535.58
58	2636.38		76	4242.75
58.5	3075.83		76.5	4949.96
59	3515.28		77	5657.19
59.5	3954.76		77.5	6364.44
60	4394.24		78	7071.73
60.5	4833.74		78.5	7779.02
61	5273.26		79	8486.37
61.5	5487.97		79.5	8924.69
62	5635.69		80	9261.99
62.5	5734.68		80.5	9529.59
63	5780.79		81	9720.7
63.5	5788.66		81.5	9860.33
64	5762.8		82	9955.52
64.5	5715.56		82.5	10026.7
65	5652.19		83	10081.5
65.5	5578.78		83.5	10129.6
66	5495.3		84	10169.4
66.5	5405.8		84.5	10206.5
67	5314.15		85	10245.5
67.5	5222.42		85.5	10288
68	5134.5		86	10338.3
68.5	5048.81		86.5	10392.4
69	4967.56		87	10452.1
69.5	4889.02		87.5	10513.7
70	4814.73		88	10577.8
70.5	4744.11		88.5	10642.2
71	4677.78		89	10706.7
71.5	4614.95		89.5	10769.2
72	4555.44		90	10829.1
72.5	4498.73		90.5	10885.4
73	4444.66		91	10937.4
73.5	4393.06		91.5	10984.4
74	4343.75		92	11025.9
74.5	4296.42		92.5	11061.6
75	4251.17		93	11091.6
75.5	4207.75		93.5	11115.8
76	4166.43		94	11134
76.5	4127.03		94.5	11146.3
77	4089.87		95	11152.6
77.5	4054.79		95.5	11153
78	4022.13		96	11147.5
78.5	3991.81		96.5	11136.3
79	3964.08		97	11119.4
79.5	3939.06		97.5	11096.9
80	3916.82		98	11069.1
80.5	3897.46		98.5	11036.4
81	3880.91		99	10999.3
81.5	3867.27		99.5	10957.9
82	3856.43		100	10912.8
82.5	3848.53		100.5	10864.4
83	3843.36		101	10813.6
83.5	3841.13		101.5	10761.1
84	3841.47		102	10707.4
84.5	3844.71		102.5	10653.2
85	3850.44		103	10598.8
85.5	3859.05		103.5	10544.9
86	3870.52		104	10492.2
86.5	3885.07		104.5	10441.4
87	3902.91		105	10392.8
87.5	3924.04		105.5	10346.7
88	3948.76		106	10303.4
88.5	3977.35		106.5	10263.1
89	4010.35		107	10226.4
89.5	4047.85		107.5	10193.5
90	4090.47		108	10165.1
90.5	4138.01		108.5	10140.8
91	4033.36		109	10020.7
91.5	3934.29		109.5	9905.41
92	3841.31		110	9795.79
92.5	3754.44		110.5	9692.08
93	3673.88		111	9594.83
93.5	3599.67		111.5	9504.32
94	3531.77		112	9420.88
94.5	3470.19		112.5	9344.88
95	3414.84		113	9276.59
95.5	3365.85		113.5	9216.38
96	3322.82		114	9164.12
96.5	3285.98		114.5	9120.04
97	3254.66		115	9083.74
97.5	3229.31		115.5	9055.42
98	3209.51		116	9034.61
98.5	3195.37		116.5	9021
99	3186.55		117	9013.97
99.5	3182.91		117.5	9012.87
100	3184.36		118	9017.24
100.5	3190.89		118.5	9026.51
101	3202.41		119	9040.16
101.5	3218.59		119.5	9057.37
102	3239.34		120	9077.59
102.5	3264.15		120.5	9099.83
103	3293.13		121	9124.09
103.5	3325.69		121.5	9149.48
104	3361.89		122	9176.08
104.5	3401.18		122.5	9203.22
105	3443.35		123	9230.76
105.5	3487.95		123.5	9258.31
106	3534.68		124	9285.81
106.5	3583.25		124.5	9313.15
107	3633.52		125	9340.43
107.5	3685.26		125.5	9367.66
108	3738.2		126	9394.86
108.5	3792.35		126.5	9422.35
109	3734.34		127	9328.49
109.5	3677.6		127.5	9235.46
110	3621.79		128	9143.12
110.5	3567.34		128.5	9052.09
111	3514.15		129	8962.6
111.5	3462.65		129.5	8875.42
112	3412.88		130	8790.78
112.5	3365.21		130.5	8709.35
113	3319.68		131	8631.28
113.5	3276.68		131.5	8557.24
114	3236.41		132	8487.74
114.5	3199.12		132.5	8423.35
115	3165.11		133	8364.57
115.5	3134.42		133.5	8311.63
116	3107.35		134	8265.04
116.5	3083.84		134.5	8224.77
117	3064.23		135	8191.33
117.5	3048.45		135.5	8164.64
118	3036.81		136	8145
118.5	3029.21		136.5	8132.2
119	3025.81		137	8126.33
119.5	3026.45		137.5	8126.98
120	3031.33		138	8134.17
120.5	3040.46		138.5	8147.71
121	3053.81		139	8167.32
121.5	3071.41		139.5	8192.86
122	3093.03		140	8223.74
122.5	3118.88		140.5	8260.24
123	3148.69		141	8301.8
123.5	3182.6		141.5	8348.66
124	3220.26		142	8400.29
124.5	3261.72		142.5	8456.86
125	3306.64		143	8517.97
125.5	3355.12		143.5	8583.98
126	3406.83		144	8654.59
126.5	3461.74		144.5	8729.94
127	3410.12		145	8642.49
127.5	3361.33		145.5	8559.6
128	3315.34		146	8481.35
128.5	3271.85		146.5	8407.45
129	3231.01		147	8338.1
129.5	3192.56		147.5	8272.97
130	3156.71		148	8212.22
130.5	3123.17		148.5	8155.43
131	3092.17		149	8102.7
131.5	3063.48		149.5	8053.6
132	3037.46		150	8008.38
132.5	3013.94		150.5	7966.66
133	2993.1		151	7928.5
133.5	2974.97		151.5	7893.78
134	2959.62		152	7862.42
134.5	2947.2		152.5	7834.52
135	2937.62		153	7809.87
135.5	2931.04		153.5	7788.69
136	2927.42		154	7770.86
136.5	2926.96		154.5	7756.68
137	2929.53		155	7745.95
137.5	2935.36		155.5	7739.03
138	2944.21		156	7735.63
138.5	2956.36		156.5	7736.21
139	2971.69		157	7740.55
139.5	2990.3		157.5	7748.88
140	3012.16		158	7761.2
140.5	3037.2		158.5	7777.61
141	3065.47		159	7798.23
141.5	3096.89		159.5	7822.94
142	3131.49		160	7851.89
142.5	3169.12		160.5	7885.04
143	3209.67		161	7922.77
143.5	3252.87		161.5	7964.92
144	3298.55		162	8011.99
144.5	3346.5		162.5	8063.59
145	3396.52		163	7962.03
145.5	3448.36		163.5	7865.48
146	3501.57		164	7774.37
146.5	3555.74		164.5	7688.74
147	3610.35		165	7608.74
147.5	3665.08		165.5	7534.55
148	3719.61		166	7466.18
148.5	3773.62		166.5	7403.72
149	3826.6		167	7347.05
149.5	3878.07		167.5	7296.3
150	3927.6		168	7251.06
150.5	3974.81		168.5	7211.48
151	4019.58		169	7176.99
151.5	4061.53		169.5	7147.73
152	4100.53		170	7123.12
152.5	4136.15		170.5	7103.08
153	4168.23		171	7087.12
153.5	4196.49		171.5	7074.96
154	4220.81		172	7066.45
154.5	4241.14		172.5	7061.32
155	4257.37		173	7059.44
155.5	4269.36		173.5	7060.53
156	4276.94		174	7064.74
156.5	4280.18		174.5	7071.67
157	4278.86		175	7081.83
157.5	4273.2		175.5	7094.8
158	4262.99		176	7111.12
158.5	4248.38		176.5	7130.66
159	4229.4		177	7153.74
159.5	4206.24		177.5	7180.38
160	4179.12		178	7210.8
160.5	4148.17		178.5	7245.13
161	4113.55		179	7283.51
161.5	4075.48		179.5	7326.02
162	4034.4		180	7372.59
162.5	3990.59		180.5	7423.32
163	3944.61		181	7369.19
163.5	3896.61		181.5	7319.04
164	3847.08		182	7272.54
164.5	3796.19		182.5	7229.71
165	3744.41		183	7190.14
165.5	3692.07		183.5	7153.7
166	3639.6		184	7120
166.5	3587.28		184.5	7088.77
167	3535.32		185	7059.78
167.5	3483.84		185.5	7032.85
168	3433		186	7007.75
168.5	3383.03		186.5	6984.18
169	3334.04		187	6962.04
169.5	3286.18		187.5	6940.98
170	3239.43		188	6921.2
170.5	3193.79		188.5	6902.37
171	3149.3		189	6884.7
171.5	3105.94		189.5	6867.98
172	3063.77		190	6852.39
172.5	3022.79		190.5	6837.86
173	2983.04		191	6824.52
173.5	2944.51		191.5	6812.46
174	2907.21		192	6801.8
174.5	2871.18		192.5	6792.61
175	2836.44		193	6784.97
175.5	2803.1		193.5	6778.98
176	2771.15		194	6774.66
176.5	2740.79		194.5	6772.1
177	2711.91		195	6771.28
177.5	2684.72		195.5	6772.2
178	2659.17		196	6774.82
178.5	2635.47		196.5	6779.04
179	2613.63		197	6784.73
179.5	2593.78		197.5	6791.74
180	2575.95		198	6799.92
180.5	2560.25		198.5	6809.12
181	2524.32		199	6789.45
181.5	2490.63		199.5	6770.38
182	2459.22		200	6751.77
182.5	2430.06		200.5	6733.36
183	2403.26		201	6715.18
183.5	2378.71		201.5	6696.95
184	2356.5		202	6678.77
184.5	2336.51		202.5	6660.47
185	2318.71		203	6642.19
185.5	2302.95		203.5	6623.92
186	2289.16		204	6605.87
186.5	2277.18		204.5	6588.12
187	2266.94		205	6570.92
187.5	2258.28		205.5	6554.42
188	2250.99		206	6538.88
188.5	2244.94		206.5	6524.55
189	2239.87		207	6511.63
189.5	2235.81		207.5	6500.35
190	2232.48		208	6490.86
190.5	2229.95		208.5	6483.27
191	2227.98		209	6477.69
191.5	2226.63		209.5	6474.15
192	2225.77		210	6472.64
192.5	2225.5		210.5	6473.05
193	2225.79		211	6475.3
193.5	2226.76		211.5	6479.18
194	2228.45		212	6484.54
194.5	2230.94		212.5	6491.13
195	2234.35		213	6498.69
195.5	2238.73		213.5	6506.88
196	2244.22		214	6515.57
196.5	2250.86		214.5	6524.43
197	2258.73		215	6533.36
197.5	2267.86		215.5	6542.07
198	2278.25		216	6550.5
198.5	2289.86		216.5	6558.42
199	2295.67		217	6565.84
199.5	2302.59		217.5	6572.71
200	2310.51		218	6579.12
200.5	2319.34		218.5	6585.04
201	2328.91		219	6590.59
201.5	2339.07		219.5	6595.87
202	2349.62		220	6601.01
202.5	2360.44		220.5	6606.17
203	2371.36		221	6611.5
203.5	2382.29		221.5	6617.11
204	2393.05		222	6623.16
204.5	2403.55		222.5	6629.75
205	2413.65		223	6637.04
205.5	2423.29		223.5	6645.05
206	2432.4		224	6653.88
206.5	2440.99		224.5	6663.49
207	2449.02		225	6673.96
207.5	2456.48		225.5	6685.21
208	2463.39		226	6697.17
208.5	2469.75		226.5	6709.78
209	2475.61		227	6722.9
209.5	2481.02		227.5	6736.39
210	2486		228	6750.16
210.5	2490.63		228.5	6764.03
211	2494.91		229	6777.84
211.5	2498.94		229.5	6791.44
212	2502.72		230	6804.67
212.5	2506.32		230.5	6817.41
213	2509.74		231	6829.6
213.5	2513.02		231.5	6841.12
214	2516.16		232	6851.94
214.5	2519.2		232.5	6862.07
215	2522.13		233	6871.51
215.5	2524.93		233.5	6880.39
216	2527.6		234	6888.78
216.5	2530.11		234.5	6896.82
217	2532.46		235	6904.63
217.5	2534.6		235.5	6912.43
218	2536.53		236	6920.39
218.5	2538.18		236.5	6928.74
219	2539.55		237	6937.63
219.5	2540.57		237.5	6947.21
220	2541.26		238	6957.62
220.5	2541.56		238.5	6968.96
221	2541.44		239	6981.32
221.5	2540.89		239.5	6994.69
222	2539.87		240	7009.03
222.5	2538.37		240.5	7024.28
223	2536.35		241	7040.3
223.5	2533.83		241.5	7057.01
224	2530.77		242	7074.19
224.5	2527.16		242.5	7091.67
225	2522.97		243	7109.16
225.5	2518.21		243.5	7126.5
226	2512.84		244	7143.45
226.5	2506.86		244.5	7159.9
227	2500.25		245	7175.65
227.5	2493.01		245.5	7190.53
228	2485.17		246	7204.35
228.5	2476.73		246.5	7217.01
229	2467.74		247	7228.41
229.5	2458.22		247.5	7238.45
230	2448.21		248	7247.2
230.5	2437.79		248.5	7254.5
231	2427.05		249	7260.34
231.5	2416.08		249.5	7264.49
232	2404.99		250	7266.97
232.5	2393.86		250.5	7267.51
233	2382.77		251	7266.18
233.5	2371.83		251.5	7262.69
234	2361.13		252	7256.94
234.5	2350.71		252.5	7248.7
235	2340.6		253	7237.76
235.5	2330.81		253.5	7223.99
236	2321.26		254	7207.15
236.5	2311.98		254.5	7187.21
237	2302.85		255	7164.01
237.5	2293.78		255.5	7137.56
238	2284.55		256	7107.79
238.5	2275.05		256.5	7074.84
239	2265.06		257	7038.72
239.5	2254.47		257.5	6999.62
240	2243.08		258	6957.72
240.5	2230.75		258.5	6913.28
241	2217.32		259	6866.57
241.5	2202.74		259.5	6817.88
242	2186.93		260	6767.56
242.5	2169.9		260.5	6715.68
243	2151.67		261	6662.62
243.5	2132.31		261.5	6608.44
244	2111.92		262	6553.49
244.5	2090.67		262.5	6497.7
245	2068.75		263	6441.31
245.5	2046.32		263.5	6384.1
246	2023.58		264	6326.14
246.5	2000.71		264.5	6267.27
247	1977.89		265	6207.42
247.5	1955.29		265.5	6146.48
248	1933.04		266	6084.35
248.5	1911.26		266.5	6020.96
249	1889.93		267	5956.21
249.5	1869.09		267.5	5890.02
250	1848.68		268	5822.45
250.5	1828.7		268.5	5753.52
251	1809.04		269	5683.44
251.5	1789.62		269.5	5612.37
252	1770.33		270	5540.69
252.5	1751.07		270.5	5468.59
253	1731.77		271	5396.47
253.5	1712.29		271.5	5324.54
254	1692.64		272	5253.28
254.5	1672.78		272.5	5183.09
255	1652.74		273	5114.41
255.5	1632.62		273.5	5047.51
256	1612.44		274	4982.67
256.5	1592.36		274.5	4920.1
257	1572.46		275	4859.99
257.5	1552.91		275.5	4802.48
258	1533.85		276	4747.67
258.5	1515.45		276.5	4695.59
259	1497.85		277	4646.2
259.5	1481.16		277.5	4599.46
260	1465.47		278	4555.17
260.5	1450.86		278.5	4513.31
261	1437.39		279	4473.71
261.5	1425.08		279.5	4436.28
262	1413.95		280	4400.96
262.5	1403.94		280.5	4367.62
263	1395.04		281	4336.34
263.5	1387.15		281.5	4306.9
264	1380.23		282	4279.45
264.5	1374.17		282.5	4253.83
265	1368.97		283	4230.32
265.5	1364.49		283.5	4208.81
266	1360.8		284	4189.63
266.5	1357.79		284.5	4172.74
267	1355.48		285	4158.3
267.5	1353.83		285.5	4146.34
268	1352.85		286	4136.95
268.5	1352.57		286.5	4130.18
269	1353		287	4126.03
269.5	1354.19		287.5	4124.54
270	1356.14		288	4125.61
270.5	1358.88		288.5	4129.19
271	1345.34		289	4114.43
271.5	1332.6		289.5	4101.88
272	1320.6		290	4091.26
272.5	1309.39		290.5	4082.51
273	1298.89		291	4075.37
273.5	1289.07		291.5	4069.64
274	1279.87		292	4065.06
274.5	1271.22		292.5	4061.41
275	1263.07		293	4058.5
275.5	1255.31		293.5	4056.09
276	1247.95		294	4054.18
276.5	1240.89		294.5	4052.56
277	1234.12		295	4051.25
277.5	1227.53		295.5	4050.04
278	1221.15		296	4049.06
278.5	1214.9		296.5	4048.2
279	1208.84		297	4047.69
279.5	1202.94		297.5	4047.52
280	1197.23		298	4047.87
280.5	1191.69		298.5	4048.74
281	1186.37		299	4050.34
281.5	1181.31		299.5	4052.83
282	1176.54		300	4056.39
282.5	1172.14		300.5	4061.2
283	1168.14		301	4067.38
283.5	1164.6		301.5	4075.07
284	1161.53		302	4084.36
284.5	1159.02		302.5	4095.4
285	1157.09		303	4108.25
285.5	1155.84		303.5	4123.01
286	1155.25		304	4139.7
286.5	1155.42		304.5	4158.38
287	1156.32		305	4179.02
287.5	1158		305.5	4201.61
288	1160.49		306	4226.12
288.5	1163.77		306.5	4252.45
289	1151.91		307	4280.56
289.5	1140.84		307.5	4310.31
290	1130.56		308	4341.58
290.5	1121.02		308.5	4374.34
291	1112.21		309	4408.39
291.5	1104.06		309.5	4443.56
292	1096.53		310	4479.49
292.5	1089.54		310.5	4516.02
293	1083.08		311	4552.82
293.5	1077.07		311.5	4589.73
294	1071.47		312	4626.34
294.5	1066.21		312.5	4662.44
295	1061.19		313	4697.45
295.5	1056.41		313.5	4730.94
296	1051.78		314	4762.39
296.5	1047.31		314.5	4791.34
297	1042.93		315	4817.47
297.5	1038.63		315.5	4840.25
298	1034.34		316	4859.27
298.5	1030.1		316.5	4873.9
299	1025.85		317	4883.83
299.5	1021.65		317.5	4888.52
300	1017.47		318	4887.78
300.5	1013.34		318.5	4881.26
301	1009.27		319	4868.87
301.5	1005.27		319.5	4850.47
302	1001.43		320	4826.02
302.5	997.774		320.5	4795.68
303	994.396		321	4759.5
303.5	991.334		321.5	4717.78
304	988.681		322	4670.79
304.5	986.467		322.5	4619
305	984.803		323	4562.85
305.5	983.737		323.5	4503.02
306	983.362		324	4440.02
306.5	983.721		324.5	4374.52
307	984.755		325	4306.92
307.5	986.591		325.5	4237.83
308	989.247		326	4167.9
308.5	992.701		326.5	4097.67
309	996.928		327	4027.82
309.5	1001.86		327.5	3958.56
310	1007.43		328	3890.38
310.5	1013.56		328.5	3823.41
311	1020.12		329	3757.96
311.5	1027.04		329.5	3694.14
312	1034.14		330	3632.17
312.5	1041.33		330.5	3572.13
313	1048.49		331	3514.04
313.5	1055.59		331.5	3457.9
314	1062.53		332	3403.66
314.5	1069.26		332.5	3351.31
315	1075.74		333	3300.78
315.5	1081.98		333.5	3252.12
316	1088.05		334	3205.43
316.5	1094		334.5	3160.7
317	1099.98		335	3118.18
317.5	1106.04		335.5	3077.8
318	1112.35		336	3039.87
318.5	1119		336.5	3004.34
319	1126.16		337	2971.59
319.5	1133.95		337.5	2941.68
320	1142.47		338	2915
320.5	1151.83		338.5	2891.61
321	1162.06		339	2871.75
321.5	1173.23		339.5	2855.45
322	1185.33		340	2842.81
322.5	1198.33		340.5	2833.88
323	1212.16		341	2828.57
323.5	1226.75		341.5	2826.95
324	1241.97		342	2828.8
324.5	1257.73		342.5	2834.08
325	1273.87		343	2838.02
325.5	1290.29		343.5	2844.89
326	1306.81		344	2854.27
326.5	1323.36		344.5	2865.95
327	1339.82		345	2879.59
327.5	1356.16		345.5	2895.05
328	1372.31		346	2911.98
328.5	1388.26		346.5	2930.13
329	1403.98		347	2949.27
329.5	1419.52		347.5	2969.1
330	1434.96		348	2989.67
330.5	1450.37		348.5	3010.75
331	1465.86		349	3032.55
331.5	1481.5		349.5	3054.81
332	1497.41		350	3077.75
332.5	1513.69		350.5	3101.21
333	1530.46		351	3125.47
333.5	1547.79		351.5	3150.54
334	1565.78		352	3176.7
334.5	1584.48		352.5	3204.05
335	1603.91		353	3232.71
335.5	1624.12		353.5	3262.76
336	1645.09		354	3294.37
336.5	1666.83		354.5	3327.7
337	1689.29		355	3362.84
337.5	1712.43		355.5	3400.01
338	1736.21		356	3439.2
338.5	1760.56		356.5	3480.64
339	1785.4		357	3524.15
339.5	1810.69		357.5	3569.98
340	1836.31		358	3618.11
340.5	1862.23		358.5	3668.77
341	1888.39		359	3721.97
341.5	1914.75		359.5	3777.88
342	1941.27		360	3836.51
342.5	1967.89		360.5	3897.91
343	1994.61		361	3962.2
343.5	2021.38		361.5	4029.38
344	2048.27		362	4099.76
344.5	2075.24		362.5	4173.27
345	2102.38		363	4250.2
345.5	2129.66		363.5	4330.38
346	2157.15		364	4414.04
346.5	2184.88		364.5	4501.1
347	2212.91		365	4591.64
347.5	2241.3		365.5	4685.66
348	2270.1		366	4783.2
348.5	2299.35		366.5	4884.16
349	2329.11		367	4988.49
349.5	2359.39		367.5	5096.06
350	2390.25		368	5206.65
350.5	2421.65		368.5	5320.02
351	2453.6		369	5435.79
351.5	2486.03		369.5	5553.69
352	2518.94		370	5673.45
352.5	2552.2		370.5	5794.48
353	2585.83		371	5916.7
353.5	2619.66		371.5	6039.27
354	2653.54		372	6161.69
354.5	2687.29		372.5	6283.14
355	2720.73		373	6403.06
355.5	2753.7		373.5	6520.78
356	2786.01		374	6635.68
356.5	2817.49		374.5	6747.15
357	2847.92		375	6854.45
357.5	2877.08		375.5	6956.86
358	2904.77		376	7053.55
358.5	2930.82		376.5	7144.11
359	2955.03		377	7227.64
359.5	2977.37		377.5	7304.19
360	2997.64		378	7372.91
360.5	3015.79		378.5	7433.68
361	3031.73		379	7485.93
361.5	3045.42		379.5	7529.39
362	3056.85		380	7563.76
362.5	3066.01		380.5	7588.85
363	3073.01		381	7604.79
363.5	3077.88		381.5	7611.5
364	3080.79		382	7609.27
364.5	3081.77		382.5	7597.92
365	3081.05		383	7578.03
365.5	3078.59		383.5	7549.1
366	3074.61		384	7511.82
366.5	3069.15		384.5	7466.2
367	3062.45		385	7412.9
367.5	3054.58		385.5	7352.24
368	3045.65		386	7284.68
368.5	3035.73		386.5	7210.71
369	3024.83		387	7130.62
369.5	3013.02		387.5	7044.98
370	3000.29		388	6954.21
370.5	2986.75		388.5	6859.11
371	2972.37		389	6760.11
371.5	2957.22		389.5	6658.21
372	2941.2		390	6553.57
372.5	2924.38		390.5	6447.02
373	2906.73		391	6338.9
373.5	2888.28		391.5	6229.89
374	2869.08		392	6120.54
374.5	2849.18		392.5	6011.4
375	2828.67		393	5903.1
375.5	2807.59		393.5	5795.93
376	2786.07		394	5690.25
376.5	2764.17		394.5	5586.29
377	2742.04		395	5484.39
377.5	2719.75		395.5	5384.66
378	2697.47		396	5287.38
378.5	2675.28		396.5	5192.5
379	2653.31		397	5100.14
379.5	2631.56		397.5	5010.16
380	2610.15		398	4922.54
380.5	2589.08		398.5	4837.19
381	2568.41		399	4753.95
381.5	2548.12		399.5	4672.7
382	2528.19		400	4593.26
382.5	2508.58		400.5	4515.42
383	2489.2		401	4439.13
383.5	2469.98		401.5	4364.15
384	2450.84		402	4290.44
384.5	2431.71		402.5	4217.72
385	2412.49		403	4145.95
385.5	2393.08		403.5	4074.88
386	2373.41		404	4004.52
386.5	2353.41		404.5	3934.7
387	2333.04		405	3865.42
387.5	2312.25		405.5	3796.53
388	2291.04		406	3727.99
388.5	2269.36		406.5	3659.68
389	2247.23		407	3591.53
389.5	2224.68		407.5	3523.51
390	2201.74		408	3455.55
390.5	2178.46		408.5	3387.68
391	2154.87		409	3319.8
391.5	2131.04		409.5	3251.95
392	2107.02		410	3184.04
392.5	2082.9		410.5	3116.13
393	2058.72		411	3048.22
393.5	2034.58		411.5	2980.43
394	2010.53		412	2912.77
394.5	1986.65		412.5	2845.37
395	1963.01		413	2778.26
395.5	1939.69		413.5	2711.54
396	1916.74		414	2645.35
396.5	1894.25		414.5	2579.79
397	1872.23		415	2515.06
397.5	1850.75		415.5	2451.26
398	1829.82		416	2388.55
398.5	1809.47		416.5	2326.99
399	1789.69		417	2266.75
399.5	1770.47		417.5	2207.88
400	1751.77		418	2150.55
400.5	1733.53		418.5	2094.8
401	1715.68		419	2040.8
401.5	1698.15		419.5	1988.55
402	1680.83		420	1938.1
402.5	1663.64		420.5	1889.48
403	1646.45		421	1842.67
403.5	1629.19		421.5	1797.72
404	1611.76		422	1754.58
404.5	1594.16		422.5	1713.32
405	1576.31		423	1673.84
405.5	1558.28		423.5	1636.2
406	1539.92		424	1600.21
406.5	1521.4		424.5	1565.88
407	1502.72		425	1533.1
407.5	1484.11		425.5	1501.89
408	1465.66		426	1472.16
408.5	1447.57		426.5	1443.89
409	1430		427	1417.02
409.5	1413.12		427.5	1391.44
410	1397.09		428	1367.1
410.5	1382.12		428.5	1343.87
411	1368.37		429	1321.82
411.5	1355.96		429.5	1300.84
412	1344.98		430	1281.01
412.5	1335.49		430.5	1262.19
413	1327.52		431	1244.45
413.5	1321.06		431.5	1227.64
414	1316.04		432	1211.83
414.5	1312.38		432.5	1196.97
415	1309.97		433	1174.22
415.5	1308.68		433.5	1152.51
416	1308.37		434	1131.83
416.5	1308.88		434.5	1112.21
417	1310.02		435	1093.61
417.5	1311.67		435.5	1076.08
418	1313.6		436	1059.56
418.5	1315.89		436.5	1044.18
419	1318.36		437	1029.86
419.5	1321.07		437.5	1016.66
420	1323.89		438	1004.49
420.5	1326.89		438.5	993.379
421	1330.04		439	983.239
421.5	1333.43		439.5	974.029
422	1337.17		440	965.72
422.5	1341.37		440.5	958.263
423	1346.12		441	951.629
423.5	1351.51		441.5	945.699
424	1357.62		442	940.451
424.5	1364.54		442.5	935.73
425	1372.35		443	931.566
425.5	1381.1		443.5	927.834
426	1390.84		444	924.641
426.5	1401.57		444.5	921.89
427	1413.32		445	919.673
427.5	1426.03		445.5	917.891
428	1439.69		446	916.661
428.5	1454.25		446.5	916.002
429	1469.66		447	916.06
429.5	1485.89		447.5	916.968
430	1502.88		448	918.859
430.5	1520.63		448.5	921.893
431	1539.01		449	926.14
431.5	1558.06		449.5	931.786
432	1577.64		450	938.935
432.5	1597.88		450.5	947.763
433	1618.69		451	950.778
433.5	1640.17		451.5	955.675
434	1662.31		452	962.5
434.5	1685.15		452.5	971.279
435	1708.69		453	981.988
435.5	1732.99		453.5	994.586
436	1758.09		454	1008.98
436.5	1784.04		454.5	1025.04
437	1810.9		455	1042.65
437.5	1838.68		455.5	1061.61
438	1867.4		456	1081.75
438.5	1897.04		456.5	1102.81
439	1927.61		457	1124.64
439.5	1959.06		457.5	1146.92
440	1991.37		458	1169.56
440.5	2024.49		458.5	1192.33
441	2058.33		459	1215.18
441.5	2092.82		459.5	1237.92
442	2127.87		460	1260.48
442.5	2163.38		460.5	1282.76
443	2199.21		461	1304.74
443.5	2235.3		461.5	1326.55
444	2271.53		462	1348.22
444.5	2307.84		462.5	1369.96
445	2344.11		463	1391.82
445.5	2380.31		463.5	1414.07
446	2416.34		464	1436.7
446.5	2452.18		464.5	1460.04
447	2487.78		465	1484.23
447.5	2523.18		465.5	1509.55
448	2558.37		466	1536.15
448.5	2593.4		466.5	1564.23
449	2628.28		467	1593.91
449.5	2663.06		467.5	1625.32
450	2697.77		468	1658.56
450.5	2732.48		468.5	1693.68
451	2767.27		469	1730.77
451.5	2802.16		469.5	1769.82
452	2837.2		470	1810.86
452.5	2872.44		470.5	1853.82
453	2907.92		471	1898.7
453.5	2943.63		471.5	1945.3
454	2979.62		472	1993.61
454.5	3015.88		472.5	2043.5
455	3052.42		473	2095
455.5	3089.24		473.5	2148.03
456	3126.36		474	2202.51
456.5	3163.76		474.5	2258.42
457	3201.44		475	2315.6
457.5	3239.41		475.5	2374.08
458	3277.68		476	2433.77
458.5	3316.33		476.5	2494.98
459	3355.36		477	2557.62
459.5	3394.88		477.5	2621.98
460	3434.88		478	2687.94
460.5	3475.47		478.5	2755.79
461	3516.68		479	2825.45
461.5	3558.61		479.5	2897.25
462	3601.32		480	2971.35
462.5	3644.88		480.5	3048.02
463	3689.32		481	3127.47
463.5	3734.67		481.5	3209.84
464	3780.93		482	3295.33
464.5	3828.12		482.5	3383.96
465	3876.16		483	3475.99
465.5	3925		483.5	3571.43
466	3974.5		484	3670.66
466.5	4024.57		484.5	3773.61
467	4074.99		485	3880.54
467.5	4125.66		485.5	3991.31
468	4176.32		486	4106.06
468.5	4226.83		486.5	4224.7
469	4276.9		487	4347.26
469.5	4326.32		487.5	4473.77
470	4374.87		488	4604.21
470.5	4422.32		488.5	4738.51
471	4468.49		489	4876.5
471.5	4513.2		489.5	5018.03
472	4556.34		490	5162.95
472.5	4597.74		490.5	5311.01
473	4637.35		491	5461.99
473.5	4675.03		491.5	5615.53
474	4710.77		492	5771.31
474.5	4744.48		492.5	5928.73
475	4776.22		493	6087.47
475.5	4805.96		493.5	6246.83
476	4833.78		494	6406.41
476.5	4859.67		494.5	6565.28
477	4883.51		495	6722.7
477.5	4905.33		495.5	6877.81
478	4924.96		496	7029.59
478.5	4942.54		496.5	7177.42
479	4957.81		497	7320.09
479.5	4970.97		497.5	7457.29
480	4981.62		498	7587.58
480.5	4989.77		498.5	7710.35
481	4995.04		499	7824.35
481.5	4997.37		499.5	7928.97
482	4996.51		500	8023.29
482.5	4992.39		500.5	8106.87
483	4984.9		501	8179.17
483.5	4973.9		501.5	8239.82
484	4959.34		502	8288.51
484.5	4941.07		502.5	8324.76
485	4919.19		503	8348.73
485.5	4893.66		503.5	8360.17
486	4864.68		504	8359.71
486.5	4832.36		504.5	8347.42
487	4796.95		505	8324.09
487.5	4758.67		505.5	8290.08
488	4717.8		506	8246.12
488.5	4674.6		506.5	8192.73
489	4629.39		507	8130.78
489.5	4582.56		507.5	8061.28
490	4534.44		508	7985.1
490.5	4485.42		508.5	7903.52
491	4435.75		509	7817.16
491.5	4385.89		509.5	7727.48
492	4336.02		510	7634.73
492.5	4286.49		510.5	7540.23
493	4237.62		511	7444.52
493.5	4189.63		511.5	7348.71
494	4142.87		512	7253.42
494.5	4097.48		512.5	7159.45
495	4053.82		513	7067.27
495.5	4012.13		513.5	6977.39
496	3972.72		514	6890.11
496.5	3935.85		514.5	6805.69
497	3901.79		515	6724.47
497.5	3870.73		515.5	6646.46
498	3842.92		516	6571.9
498.5	3818.52		516.5	6500.5
499	3797.73		517	6432.27
499.5	3780.65		517.5	6366.76
500	3767.35		518	6303.81
500.5	3757.7		518.5	6242.89
501	3751.68		519	6183.71
501.5	3748.99		519.5	6125.63
502	3749.54		520	6068.33
502.5	3752.74		520.5	6011.03
503	3758.15		521	5953.17
503.5	3765.08		521.5	5894.06
504	3772.86		522	5833.05
504.5	3780.73		522.5	5769.51
505	3787.87		523	5702.81
505.5	3793.58		523.5	5632.43
506	3796.99		524	5557.87
506.5	3797.24		524.5	5478.59
507	3793.57		525	5394.25
507.5	3785.29		525.5	5304.53
508	3771.74		526	5209.24
508.5	3752.45		526.5	5108.3
509	3726.98		527	5001.74
509.5	3695.13		527.5	4889.63
510	3656.77		528	4772.34
510.5	3611.99		528.5	4650.18
511	3561.01		529	4523.69
511.5	3504.15		529.5	4393.41
512	3441.89		530	4260.07
512.5	3374.82		530.5	4124.39
513	3303.55		531	3987.02
513.5	3228.85		531.5	3848.8
514	3151.53		532	3710.57
514.5	3072.25		532.5	3572.99
515	2991.81		533	3436.79
515.5	2910.96		533.5	3302.69
516	2830.38		534	3171.27
516.5	2750.82		534.5	3043.07
517	2672.71		535	2918.42
517.5	2596.68		535.5	2797.75
518	2522.73		536	2681.09
518.5	2451.22		536.5	2568.6
519	2382.07		537	2460.25
519.5	2315.5		537.5	2356.01
520	2251.26		538	2255.74
520.5	2189.37		538.5	2159.13
521	2129.45		539	2065.96
521.5	2071.27		539.5	1975.91
522	2014.45		540	1888.8
522.5	1958.68		540.5	1804.33
523	1903.62		541	1722.26
523.5	1848.97		541.5	1642.34
524	1794.34		542	1564.19
524.5	1739.52		542.5	1487.73
525	1684.14		543	1412.55
525.5	1628.26		543.5	1338.94
526	1571.66		544	1266.65
526.5	1514.42		544.5	1195.84
527	1456.39		545	1126.29
527.5	1397.74		545.5	1058.17
528	1338.4		546	991.297
528.5	1278.61		546.5	925.821
529	1218.48		547	861.742
529.5	1158.28		547.5	799.227
530	1098.21		548	738.35
530.5	1038.48		548.5	679.163
531	979.342		549	621.782
531.5	920.974		549.5	566.135
532	863.609		550	512.401
532.5	807.428		550.5	460.45
533	752.624		551	410.638
533.5	699.331		551.5	362.877
534	647.773		552	317.506
534.5	598.03		552.5	274.489
535	550.257		553	234.09
535.5	504.479		553.5	196.279
536	460.793		554	161.259
536.5	419.227		554.5	129.169
537	379.823		555	100.229
537.5	342.645		555.5	74.6973
538	307.654		556	52.6753
538.5	274.886		556.5	34.4263
539	244.21		557	19.8794
539.5	215.655		557.5	9.31738
540	189.027		558	2.58594
540.5	164.397		558.5	0
541	141.605		559	-5.66992
541.5	120.663		559.5	-7.1123
542	101.422		560	-4.43506
542.5	83.813		560.5	0
543	67.7122		561	7.09766
543.5	52.9763		561.5	17.9722
544	39.5767		562	32.5527
544.5	27.3926		562.5	50.5991
545	16.479		563	72.0684
545.5	6.69092		563.5	96.6035
546	-1.90601		564	124.074
546.5	-9.46973		564.5	154.079
547	-15.936		565	186.366
547.5	-21.4221		565.5	220.679
548	-25.8496		566	256.702
548.5	-29.2495		566.5	294.121
549	-31.585		567	332.584
549.5	-32.8897		567.5	371.735
550	-33.1968		568	411.133
550.5	-32.5366		568.5	450.414
551	-30.9827		569	489.201
551.5	-28.5574		569.5	527.202
552	-25.3828		570	563.947
552.5	-22.4143		570.5	599.148
553	-18.863		571	632.411
553.5	-15.6953		571.5	663.401
554	-12.167		572	691.851
554.5	-8.9082		572.5	717.473
555	-5.52661		573	740.106
555.5	-2.09595		573.5	759.582
556	1.29639		574	775.782
556.5	4.62207		574.5	788.688
557	7.85889		575	798.315
557.5	10.9824		575.5	804.771
558	14.0508		576	808.233
558.5	17.0242		576.5	808.892
559	12.3923		577	807.052
559.5	7.81616		577.5	803.031
560	3.54736		578	797.18
560.5	-0.36157		578.5	789.841
561	-3.66064		579	781.558
561.5	-6.25244		579.5	772.734
562	-7.9248		580	763.917
562.5	-8.5708		580.5	755.499
563	-8.01294		581	748.023
563.5	-6.1355		581.5	741.794
564	-3.15454		582	737.262
564.5	0		582.5	734.842
565	3.42188		583	734.936
565.5	8.65161		583.5	737.935
566	15.6743		584	744.06
566.5	24.6047		584.5	753.683
567	35.3345		585	766.763
567.5	48.0166		585.5	783.711
568	62.6086		586	804.585
568.5	79.2222		586.5	829.771
569	97.8276		587	859.318
569.5	118.461		587.5	893.466
570	141.109		588	932.265
570.5	165.725		588.5	975.669
571	192.36		589	1023.83
571.5	220.986		589.5	1076.75
572	251.702		590	1134.89
572.5	284.409		590.5	1198.04
573	319.175		591	1266.79
573.5	355.855		591.5	1340.8
574	394.449		592	1420.61
574.5	434.812		592.5	1505.61
575	476.907		593	1596.49
575.5	520.605		593.5	1693.21
576	565.809		594	1796.36
576.5	612.38		594.5	1906.11
577	660.14		595	2022.78
577.5	708.957		595.5	2146.76
578	758.598		596	2277.89
578.5	808.985		596.5	2416.81
579	859.877		597	2563.37
579.5	911.307		597.5	2718.72
580	963.087		598	2882.71
580.5	1015.22		598.5	3056.43
581	1067.57		599	3239.62
581.5	1120.14		599.5	3433.14
582	1172.88		600	3636.71
582.5	1225.81		600.5	3850.93
583	1278.98		601	4075.95
583.5	1332.43		601.5	4312.31
584	1386.17		602	4560.35
584.5	1440.23		602.5	4820.1
585	1494.57		603	5091.88
585.5	1549.21		603.5	5375.27
586	1604.07		604	5670.5
586.5	1659.22		604.5	5977.15
587	1714.43		605	6295.52
587.5	1769.68		605.5	6625.4
588	1824.61		606	6966.27
588.5	1879.11		606.5	7317.64
589	1932.82		607	7678.44
589.5	1985.53		607.5	8047.81
590	2036.96		608	8424.79
590.5	2086.9		608.5	8808.77
591	2134.99		609	9198.02
591.5	2180.86		609.5	9590.45
592	2224.23		610	9984.07
592.5	2264.71		610.5	10375.6
593	2302.15		611	10763.1
593.5	2336.14		611.5	11142.2
594	2366.8		612	11513
594.5	2393.74		612.5	11869.9
595	2416.93		613	12210.9
595.5	2436.07		613.5	12530.5
596	2451.1		614	12825.5
596.5	2461.89		614.5	13091
597	2468.38		615	13323.7
597.5	2470.62		615.5	13520.3
598	2468.56		616	13677.6
598.5	2462.32		616.5	13793
599	2451.68		617	13863.4
599.5	2436.81		617.5	13887
600	2417.51		618	13861.2
600.5	2394.06		618.5	13786.2
601	2366.38		619	13661
601.5	2334.76		619.5	13487.1
602	2299.28		620	13265.5
602.5	2260.07		620.5	12998
603	2217.24		621	12686.4
603.5	2170.98		621.5	12333.7
604	2121.62		622	11944.1
604.5	2069.44		622.5	11521.4
605	2014.87		623	11071.2
605.5	1958.25		623.5	10598
606	1900.01		624	10107.8
606.5	1840.36		624.5	9602.91
607	1779.79		625	9089.57
607.5	1718.75		625.5	8571.68
608	1657.68		626	8054.61
608.5	1597.11		626.5	7542.7
609	1537.45		627	7040.3
609.5	1479.18		627.5	6551.15
610	1422.55		628	6077.51
610.5	1367.99		628.5	5622.05
611	1315.77		629	5186.19
611.5	1266.24		629.5	4771.87
612	1219.69		630	4379.9
612.5	1176.33		630.5	4011.29
613	1136.4		631	3665.93
613.5	1099.91		631.5	3343.37
614	1067.04		632	3043.06
614.5	1037.68		632.5	2763.65
615	1012.03		633	2504.81
615.5	990.025		633.5	2265.12
616	971.735		634	2043.71
616.5	957.076		634.5	1839.15
617	945.977		635	1649.98
617.5	938.362		635.5	1475.03
618	933.977		636	1312.23
618.5	932.937		636.5	1161.99
619	935.054		637	1022.78
619.5	940.521		637.5	895.182
620	949.037		638	777.412
620.5	960.845		638.5	670.283
621	975.618		639	572.248
621.5	993.548		639.5	483.914
622	1014.36		640	404.32
622.5	1038.32		640.5	334.37
623	1065.4		641	273.913
623.5	1095.74		641.5	223.213
624	1129.43		642	182.386
624.5	1166.45		642.5	151.246
625	1206.97		643	130.089
625.5	1250.8		643.5	118.202
626	1298.25		644	116.229
626.5	1349.05		644.5	123.197
627	1403.64		645	140.088
627.5	1461.78		645.5	165.929
628	1523.82		646	201.497
628.5	1589.57		646.5	246.002
629	1659.26		647	299.917
629.5	1732.75		647.5	362.734
630	1810.11		648	434.556
630.5	1891.35		648.5	515.443
631	1976.64		649	605.911
631.5	2066.31		649.5	706.896
632	2160.35		650	818.509
632.5	2259.27		650.5	942.25
633	2362.9		651	1077.88
633.5	2471.97		651.5	1227.37
634	2585.96		652	1389.84
634.5	2705.88		652.5	1567.77
635	2831.74		653	1761.48
635.5	2964.33		653.5	1972.82
636	3103.86		654	2202.34
636.5	3250.85		654.5	2451.12
637	3405.55		655	2719.63
637.5	3568.2		655.5	3008.19
638	3739.11		656	3317.19
638.5	3918.44		656.5	3646.62
639	4106.48		657	3996.63
639.5	4303.19		657.5	4366.53
640	4508.47		658	4755.56
640.5	4722.07		658.5	5162.48
641	4943.4		659	5585.42
641.5	5172.1		659.5	6022.97
642	5407.25		660	6472.6
642.5	5648.61		660.5	6933.24
643	5894.88		661	7401.79
643.5	6144.97		661.5	7875.6
644	6397.23		662	8350.9
644.5	6650.11		662.5	8824.39
645	6901.85		663	9292.25
645.5	7150.5		663.5	9750.67
646	7394.86		664	10197.1
646.5	7633.01		664.5	10628.2
647	7863.48		665	11041
647.5	8083.54		665.5	11430.5
648	8291.89		666	11794.5
648.5	8485.82		666.5	12128.2
649	8664.08		667	12429.3
649.5	8824.65		667.5	12694.5
650	8966.63		668	12922.3
650.5	9088.59		668.5	13110.4
651	9189.54		669	13257
651.5	9268.47		669.5	13360.7
652	9324.41		670	13419.8
652.5	9357.26		670.5	13434.4
653	9366.47		671	13403.8
653.5	9352.89		671.5	13329.9
654	9316.33		672	13212.6
654.5	9258.1		672.5	13054.3
655	9178.12		673	12855.3
655.5	9077.6		673.5	12618.1
656	8957.53		674	12345
656.5	8819.39		674.5	12039
657	8664.91		675	11704
657.5	8495.71		675.5	11343.3
658	8314.01		676	10961.3
658.5	8120.63		676.5	10560.1
659	7917.75		677	10144
659.5	7706.4		677.5	9715.45
660	7489.18		678	9279.53
660.5	7267.32		678.5	8838.91
661	7043.09		679	8397.98
661.5	6818.06		679.5	7959.92
662	6593.89		680	7527.77
662.5	6371.82		680.5	7103.95
663	6152.96		681	6690.4
663.5	5938.6		681.5	6289.48
664	5729.9		682	5903.17
664.5	5528.13		682.5	5533.63
665	5334.11		683	5182.19
665.5	5148.75		683.5	4850.21
666	4972.54		684	4538.37
666.5	4805.81		684.5	4246.78
667	4648.81		685	3976.03
667.5	4501.61		685.5	3725.89
668	4364.67		686	3497.15
668.5	4237.78		686.5	3289.12
669	4121.06		687	3101.93
669.5	4014.15		687.5	2934.63
670	3916.76		688	2786.57
670.5	3828.57		688.5	2657.04
671	3749.15		689	2545.14
671.5	3678.35		689.5	2450.46
672	3615.57		690	2371.64
672.5	3560.73		690.5	2308.32
673	3512.93		691	2258.49
673.5	3472.22		691.5	2221.97
674	3437.59		692	2196.59
674.5	3409.14		692.5	2182.17
675	3386.01		693	2176.96
675.5	3368.42		693.5	2180.92
676	3355.81		694	2192.77
676.5	3348		694.5	2211.77
677	3344.62		695	2237
677.5	3345.3		695.5	2267.5
678	3349.84		696	2302.7
678.5	3357.71		696.5	2341.53
679	3369.08		697	2384.2
679.5	3383.5		697.5	2429.89
680	3401.1		698	2478.71
680.5	3421.4		698.5	2529.87
681	3444.47		699	2583.33
681.5	3469.91		699.5	2638.53
682	3497.68		700	2695.25
682.5	3527.53		700.5	2753.16
683	3559.39		701	2812.05
683.5	3593.16		701.5	2871.76
684	3628.72		702	2931.92
684.5	3665.94		702.5	2992.17
685	3704.6		703	3052.06
685.5	3744.57		703.5	3111.18
686	3785.56		704	3169.09
686.5	3827.44		704.5	3225.38
687	3869.96		705	3279.69
687.5	3913		705.5	3331.68
688	3956.36		706	3381.04
688.5	3999.73		706.5	3427.39
689	4042.85		707	3470.45
689.5	4085.38		707.5	3509.95
690	4127.07		708	3545.78
690.5	4167.61		708.5	3577.84
691	4206.8		709	3606.13
691.5	4244.41		709.5	3630.74
692	4280.27		710	3651.73
692.5	4314.16		710.5	3669.3
693	4345.9		711	3683.58
693.5	4375.37		711.5	3694.91
694	4402.45		712	3703.44
694.5	4427.11		712.5	3709.58
695	4449.3		713	3713.54
695.5	4469.1		713.5	3715.68
696	4486.48		714	3716.07
696.5	4501.5		714.5	3714.99
697	4514.22		715	3712.6
697.5	4524.69		715.5	3709.05
698	4533.04		716	3704.54
698.5	4539.34		716.5	3699.12
699	4543.79		717	3692.98
699.5	4546.38		717.5	3685.98
700	4547.34		718	3678.32
700.5	4546.59		718.5	3669.82
701	4544.37		719	3660.6
701.5	4540.65		719.5	3650.55
702	4535.63		720	3639.75
702.5	4529.35		720.5	3628.13
703	4521.95		721	3615.72
703.5	4513.5		721.5	3602.49
704	4504.07		722	3588.45
704.5	4493.72		722.5	3573.6
705	4482.47		723	3557.89
705.5	4470.43		723.5	3541.37
706	4457.54		724	3523.95
706.5	4443.94		724.5	3505.68
707	4429.5		725	3486.46
707.5	4414.34		725.5	3466.37
708	4398.29		726	3445.25
708.5	4381.41		726.5	3423.16
709	4363.54		727	3399.96
709.5	4344.62		727.5	3375.62
710	4324.55		728	3350.04
710.5	4303.24		728.5	3323.2
711	4280.65		729	3295.04
711.5	4256.7		729.5	3265.54
712	4231.37		730	3234.69
712.5	4204.62		730.5	3202.47
713	4176.44		731	3168.87
713.5	4146.93		731.5	3134.01
714	4116.16		732	3097.93
714.5	4084.37		732.5	3060.94
715	4051.68		733	3023.1
715.5	4018.42		733.5	2984.86
716	3984.78		734	2946.38
716.5	3951.1		734.5	2908.07
717	3917.58		735	2870.11
717.5	3884.61		735.5	2833.08
718	3852.52		736	2797.47
718.5	3821.68		736.5	2763.87
719	3792.42		737	2732.88
719.5	3765.03		737.5	2705.01
720	3739.79		738	2680.87
720.5	3716.85		738.5	2660.83
721	3696.4		739	2645.45
721.5	3678.48		739.5	2635.05
722	3663.29		740	2630.13
722.5	3650.84		740.5	2631
723	3641.23		741	2637.88
723.5	3634.41		741.5	2650.86
724	3630.36		742	2669.88
724.5	3629.05		742.5	2694.84
725	3630.34		743	2725.51
725.5	3634.25		743.5	2761.63
726	3640.63		744	2802.7
726.5	3649.6		744.5	2848.21
727	3660.95		745	2897.42
727.5	3674.82		745.5	2949.66
728	3690.99		746	3004.12
728.5	3709.57		746.5	3059.98
729	3730.44		747	3116.54
729.5	3753.73		747.5	3173.2
730	3779.4		748	3229.31
730.5	3807.44		748.5	3284.14
731	3837.83		749	3337.12
731.5	3870.45		749.5	3387.61
732	3905.22		750	3435.27
732.5	3941.95		750.5	3479.62
733	3980.5		751	3520.59
733.5	4020.76		751.5	3557.99
734	4062.45		752	3591.85
734.5	4105.42		752.5	3622.14
735	4149.16		753	3648.8
735.5	4193.38		753.5	3671.96
736	4237.48		754	3691.62
736.5	4281.08		754.5	3707.98
737	4323.56		755	3721.13
737.5	4364.53		755.5	3731.2
738	4403.5		756	3738.27
738.5	4440.04		756.5	3742.39
739	4473.53		757	3743.68
739.5	4503.39		757.5	3742.1
740	4529.15		758	3737.86
740.5	4550.28		758.5	3730.87
741	4566.48		759	3721.39
741.5	4577.34		759.5	3709.34
742	4582.78		760	3694.92
742.5	4582.48		760.5	3678.11
743	4576.41		761	3659.09
743.5	4564.45		761.5	3638.01
744	4546.67		762	3615.08
744.5	4523.22		762.5	3590.53
745	4494.31		763	3564.55
745.5	4460.33		763.5	3537.44
746	4421.45		764	3509.29
746.5	4378.2		764.5	3480.41
747	4330.75		765	3450.86
747.5	4279.73		765.5	3420.91
748	4225.38		766	3390.62
748.5	4168.33		766.5	3360.21
749	4108.91		767	3329.74
749.5	4047.66		767.5	3299.33
750	3984.94		768	3269.03
750.5	3921.04		768.5	3238.88
751	3856.18		769	3208.88
751.5	3790.57		769.5	3179.03
752	3724.58		770	3149.42
752.5	3658.38		770.5	3120.11
753	3592.31		771	3091.18
753.5	3526.52		771.5	3062.73
754	3461.29		772	3034.82
754.5	3396.72		772.5	3007.62
755	3332.94		773	2981.15
755.5	3270.19		773.5	2955.62
756	3208.65		774	2931.12
756.5	3148.62		774.5	2907.83
757	3090.33		775	2885.85
757.5	3034.03		775.5	2865.29
758	2979.93		776	2846.24
758.5	2928.24		776.5	2828.72
759	2879.1		777	2812.79
759.5	2832.63		777.5	2798.4
760	2788.94		778	2785.55
760.5	2748.05		778.5	2774.15
761	2710		779	2764.13
761.5	2674.68		779.5	2755.36
762	2641.99		780	2747.71
762.5	2611.75		780.5	2741.02
763	2583.75		781	2735.16
763.5	2557.77		781.5	2729.99
764	2533.56		782	2725.37
764.5	2510.88		782.5	2721.19
765	2489.42		783	2717.3
765.5	2468.98		783.5	2713.62
766	2449.23		784	2710.01
766.5	2430.05		784.5	2706.48
767	2411.1		785	2702.88
767.5	2392.48		785.5	2699.36
768	2373.92		786	2695.75
768.5	2355.54		786.5	2692.24
769	2337.21		787	2688.76
769.5	2319		787.5	2685.53
770	2300.9		788	2682.61
770.5	2283		788.5	2680.24
771	2265.33		789	2678.58
771.5	2247.98		789.5	2677.84
772	2231.02		790	2678.24
772.5	2214.52		790.5	2679.96
773	2198.54		791	2683.23
773.5	2183.1		791.5	2688.25
774	2168.28		792	2695.24
774.5	2154.08		792.5	2704.35
775	2140.6		793	2715.76
775.5	2127.8		793.5	2729.48
776	2115.76		794	2745.63
776.5	2104.47		794.5	2764.17
777	2094		795	2785.08
777.5	2084.33		795.5	2808.23
778	2075.55		796	2833.57
778.5	2067.74		796.5	2861.02
779	2060.96		797	2890.45
779.5	2055.34		797.5	2921.88
780	2050.9		798	2955.07
780.5	2047.85		798.5	2990.29
781	2046.14		799	3027.19
781.5	2046.02		799.5	3066.24
782	2047.4		800	3107.12
782.5	2050.55		800.5	3150.39
783	2055.47		801	3196.06
783.5	2062.36		801.5	3244.64
784	2071.27		802	3296.31
784.5	2082.32		802.5	3351.46
785	2095.61		803	3410.46
785.5	2111.16		803.5	3473.52
786	2129.11		804	3541.03
786.5	2149.43		804.5	3613.03
787	2172.34		805	3690.15
787.5	2197.74		805.5	3772.24
788	2225.93		806	3860.15
788.5	2256.71		806.5	3953.45
789	2290.39		807	4053.1
789.5	2326.84		807.5	4158.79
790	2366.29		808	4271.24
790.5	2408.58		808.5	4389.99
791	2453.92		809	4515.89
791.5	2502.42		809.5	4649.45
792	2554.19		810	4791.33
792.5	2609.49		810.5	4942.72
793	2668.34		811	5103.91
793.5	2731.2		811.5	5277.09
794	2797.95		812	5461.86
794.5	2869.28		812.5	5661.62
795	2944.9		813	5874.18
795.5	3025.55		813.5	6104.22
796	3111.29		814	6351.55
796.5	3202.73		814.5	6621.03
797	3300.04		815	6913.76
797.5	3403.61		815.5	7234.08
798	3513.68		816	7584.59
798.5	3630.48		816.5	7968.64
799	3754.24		817	8390
799.5	3885.05		817.5	8851.69
800	4023.03		818	9359.02
800.5	4168.08		818.5	9915.69
801	4320.1		819	10527.3
801.5	4478.83		819.5	11196.8
802	4643.74		820	11927.5
802.5	4814.5		820.5	12722.2
803	4990.49		821	13582.1
803.5	5171.4		821.5	14510.1
804	5356.24		822	15504
804.5	5544.3		822.5	16563.1
805	5734.28		823	17680.7
805.5	5924.9		823.5	18849.2
806	6114.73		824	20058.6
806.5	6302.14		824.5	21294.8
807	6485.78		825	22545.7
807.5	6663.82		825.5	23793.1
808	6835.7		826	25029
808.5	6998.88		826.5	26227.8
809	7152.31		827	27375
809.5	7293.33		827.5	28442.4
810	7420.57		828	29411.8
810.5	7531.84		828.5	30258.8
811	7625.89		829	30967
811.5	7701.21		829.5	31518.7
812	7756.72		830	31902
812.5	7791.62		830.5	32105.7
813	7805.15		831	32123.2
813.5	7796.97		831.5	31948.5
814	7766.78		832	31583.3
814.5	7715.12		832.5	31030.9
815	7642.51		833	30302.8
815.5	7550.14		833.5	29409.7
816	7439.08		834	28369
816.5	7310.86		834.5	27196.8
817	7167.06		835	25913.4
817.5	7009.42		835.5	24537.6
818	6840.31		836	23095.7
818.5	6661.82		836.5	21610.2
819	6476.72		837	20109.2
819.5	6287.01		837.5	18612.3
820	6095.65		838	17146.9
820.5	5903.53		838.5	15720.5
821	5713.12		839	14354.3
821.5	5525.29		839.5	13053.1
822	5341.84		840	11831.3
822.5	5163.91		840.5	10693.4
823	4992.86		841	9647.04
823.5	4829.57		841.5	8693.08
824	4674.78		842	7831.82
824.5	4528.95		842.5	7060.06
825	4392.2		843	6373.41
825.5	4264.52		843.5	5765.44
826	4145.87		844	5231.36
826.5	4036.15		844.5	4763.16
827	3935.15		845	4356.37
827.5	3842.43		845.5	4000.83
828	3757.62		846	3693.73
828.5	3680.02		846.5	3424.66
829	3609.06		847	3191.35
829.5	3544.02		847.5	2986.39
830	3484.39		848	2809.87
830.5	3429.48		848.5	2656.89
831	3378.45		849	2525.01
831.5	3330.53		849.5	2411.48
832	3284.72		850	2313.3
832.5	3240.28		850.5	2229.37
833	3196.13		851	2156.36
833.5	3151.79		851.5	2094.67
834	3106.26		852	2041.08
834.5	3059.46		852.5	1996.96
835	3010.56		853	1959.7
835.5	2959.47		853.5	1929.11
836	2905.6		854	1903.16
836.5	2849.05		854.5	1881.2
837	2789.65		855	1861.79
837.5	2727.64		855.5	1844.06
838	2663.25		856	1827.18
838.5	2596.88		856.5	1810.43
839	2528.96		857	1793.51
839.5	2459.93		857.5	1775.8
840	2390.32		858	1757.21
840.5	2320.65		858.5	1737.11
841	2251.5		859	1715.65
841.5	2183.39		859.5	1692.4
842	2116.85		860	1667.63
842.5	2052.27		860.5	1641.16
843	1990.01		861	1613.32
843.5	1930.3		861.5	1584.11
844	1873.36		862	1553.75
844.5	1819.25		862.5	1522.3
845	1768.14		863	1490.01
845.5	1720.08		863.5	1457.08
846	1675.09		864	1423.84
846.5	1633.19		864.5	1390.59
847	1594.28		865	1357.68
847.5	1558.41		865.5	1325.44
848	1525.41		866	1294.17
848.5	1495.41		866.5	1264.26
849	1468.19		867	1235.97
849.5	1443.85		867.5	1209.68
850	1422.29		868	1185.71
850.5	1403.48		868.5	1164.3
851	1387.34		869	1145.63
851.5	1373.75		869.5	1129.8
852	1362.64		870	1116.83
852.5	1353.87		870.5	1106.64
853	1347.33		871	1099.08
853.5	1342.79		871.5	1093.96
854	1340.08		872	1091.02
854.5	1338.87		872.5	1089.9
855	1338.87		873	1090.27
855.5	1339.75		873.5	1091.69
856	1341.13		874	1093.83
856.5	1342.68		874.5	1096.27
857	1344.1		875	1098.82
857.5	1345.08		875.5	1101.17
858	1345.33		876	1103.16
858.5	1344.62		876.5	1104.63
859	1342.62		877	1105.46
859.5	1339.12		877.5	1105.64
860	1333.86		878	1105.13
860.5	1326.69		878.5	1104
861	1317.46		879	1102.29
861.5	1306.08		879.5	1100.15
862	1292.54		880	1097.66
862.5	1276.71		880.5	1094.89
863	1258.66		881	1091.95
863.5	1238.31		881.5	1088.85
864	1215.68		882	1085.64
864.5	1190.76		882.5	1082.3
865	1163.6		883	1078.81
865.5	1134.28		883.5	1075.16
866	1102.82		884	1071.26
866.5	1069.34		884.5	1067.05
867	1033.87		885	1062.46
867.5	996.561		885.5	1057.47
868	957.51		886	1051.99
868.5	916.917		886.5	1046.04
869	874.98		887	1039.53
869.5	831.914		887.5	1032.49
870	788.003		888	1024.86
870.5	743.467		888.5	1016.66
871	698.557		889	1007.84
871.5	653.516		889.5	998.391
872	608.625		890	988.316
872.5	564.106		890.5	977.575
873	520.283		891	966.092
873.5	477.407		891.5	953.684
874	435.766		892	940.254
874.5	395.568		892.5	925.529
875	357.013		893	909.411
875.5	320.241		893.5	891.556
876	285.335		894	871.84
876.5	252.443		894.5	849.975
877	221.566		895	825.774
877.5	192.803		895.5	799.052
878	166.167		896	769.657
878.5	141.676		896.5	737.547
879	119.311		897	702.737
879.5	99.009		897.5	665.346
880	80.7825		898	625.577
880.5	64.5215		898.5	583.657
881	50.2427		899	540
881.5	37.7915		899.5	494.863
882	27.1668		900	448.863
882.5	18.2175		900.5	402.443
883	10.8838		901	356.353
883.5	5.00635		901.5	311.148
884	0.45996		902	267.542
884.5	-2.88525		902.5	226.023
885	-5.1438		903	187.116
885.5	-6.45703		903.5	151.217
886	-7.02344		904	118.696
886.5	-6.9729		904.5	89.801
887	-6.56592		905	64.7581
887.5	-5.8916		905.5	43.7114
888	-5.23706		906	26.6699
888.5	-4.60376		906.5	13.7046
889	-4.25049		907	4.5813
889.5	-4.06885		907.5	-0.60474
890	-4.21777		908	-2.15625
890.5	-4.5896		908.5	0
891	-5.26489		909	3.55884
891.5	-6.06152		909.5	7.31689
892	-6.8623		910	10.5523
892.5	-7.41895		910.5	17.2669
893	-7.42139		911	27.6682
893.5	-6.60266		911.5	41.727
894	-4.53247		912	59.9753
894.5	-2.06335		912.5	82.3584
895	0		913	109.471
895.5	3.14185		913.5	141.152
896	7.47766		914	177.916
896.5	13.4602		914.5	219.686
897	22.7283		915	266.803
897.5	35.5045		915.5	319.228
898	52.0411		916	377.063
898.5	72.4645		916.5	440.275
899	96.8581		917	508.782
899.5	125.252		917.5	582.523
900	157.59		918	661.203
900.5	193.798		918.5	744.744
901	233.683		919	832.732
901.5	277.074		919.5	925.11
902	323.647		920	1021.45
902.5	373.098		920.5	1121.6
903	425.052		921	1225.22
903.5	479.196		921.5	1332.14
904	535.15		922	1442.1
904.5	592.546		922.5	1554.82
905	651.031		923	1670.06
905.5	710.178		923.5	1787.43
906	769.671		924	1906.6
906.5	829.049		924.5	2026.95
907	888.03		925	2147.84
907.5	946.187		925.5	2268.61
908	1003.38		926	2388.45
908.5	1059.32		926.5	2506.72
909	1113.85		927	2622.39
909.5	1166.82		927.5	2734.93
910	1218.05		928	2843.19
910.5	1267.51		928.5	2946.59
911	1315.03		929	3044.05
911.5	1360.56		929.5	3134.86
912	1403.99		930	3218.24
912.5	1445.27		930.5	3293.71
913	1484.37		931	3360.9
913.5	1521.14		931.5	3419.59
914	1555.62		932	3469.77
914.5	1587.6		932.5	3511.48
915	1617.26		933	3545.12
915.5	1644.28		933.5	3570.95
916	1668.74		934	3589.67
916.5	1690.27		934.5	3601.77
917	1708.91		935	3608.12
917.5	1724.33		935.5	3609.29
918	1736.45		936	3606.02
918.5	1745.05		936.5	3598.85
919	1750		937	3588.33
919.5	1751.23		937.5	3575.14
920	1748.6		938	3559.56
920.5	1742.12		938.5	3542.22
921	1731.65		939	3522.98
921.5	1717.32		939.5	3502.42
922	1699.06		940	3480.05
922.5	1677.08		940.5	3456.18
923	1651.41		941	3430.28
923.5	1622.27		941.5	3402.37
924	1589.89		942	3372.22
924.5	1554.52		942.5	3339.71
925	1516.51		943	3304.73
925.5	1476.17		943.5	3267.2
926	1433.96		944	3227.14
926.5	1390.25		944.5	3184.7
927	1345.57		945	3140.06
927.5	1300.13		945.5	3093.54
928	1254.43		946	3045.43
928.5	1208.75		946.5	2996.27
929	1163.49		947	2946.39
929.5	1118.99		947.5	2896.46
930	1075.54		948	2846.89
930.5	1033.51		948.5	2798.42
931	993.154		949	2751.6
931.5	954.78		949.5	2707.11
932	918.548		950	2665.37
932.5	884.63		950.5	2626.89
933	853.163		951	2592.02
933.5	824.257		951.5	2561.08
934	798.031		952	2534.37
934.5	774.446		952.5	2511.94
935	753.646		953	2494.05
935.5	735.55		953.5	2480.66
936	720.333		954	2472.09
936.5	707.85		954.5	2468.11
937	698.276		955	2469.07
937.5	691.51		955.5	2474.8
938	687.663		956	2485.58
938.5	686.688		956.5	2501.36
939	688.572		957	2522.22
939.5	693.311		957.5	2548.22
940	700.859		958	2579.43
940.5	711.318		958.5	2616.2
941	724.559		959	2658.43
941.5	740.769		959.5	2706.68
942	759.773		960	2760.73
942.5	781.777		960.5	2821.21
943	806.609		961	2887.84
943.5	834.347		961.5	2961.03
944	864.851		962	3040.47
944.5	898.102		962.5	3126.37
945	933.988		963	3218.52
945.5	972.375		963.5	3316.91
946	1013.14		964	3421.45
946.5	1056.05		964.5	3531.92
947	1101.01		965	3648.45
947.5	1147.74		965.5	3770.66
948	1196.07		966	3898.83
948.5	1245.68		966.5	4032.32
949	1296.3		967	4171.57
949.5	1347.68		967.5	4315.92
950	1399.43		968	4465.82
950.5	1451.21		968.5	4620.97
951	1502.62		969	4781.67
951.5	1553.36		969.5	4947.93
952	1603.13		970	5120.04
952.5	1651.65		970.5	5298.09
953	1698.62		971	5482.1
953.5	1743.86		971.5	5672.19
954	1787.11		972	5868.35
954.5	1828.28		972.5	6070.56
955	1867.2		973	6278.65
955.5	1903.87		973.5	6492.22
956	1938.27		974	6711.06
956.5	1970.5		974.5	6934.31
957	2000.64		975	7161.62
957.5	2028.86		975.5	7391.75
958	2055.32		976	7624
958.5	2080.24		976.5	7857
959	2103.83		977	8089.79
959.5	2126.36		977.5	8320.74
960	2148.06		978	8548.24
960.5	2169.22		978.5	8770.46
961	2190.02		979	8985.5
961.5	2210.73		979.5	9191.64
962	2231.46		980	9387.07
962.5	2252.38		980.5	9570.43
963	2273.67		981	9739.92
963.5	2295.4		981.5	9894.5
964	2317.74		982	10032.8
964.5	2340.72		982.5	10154
965	2364.57		983	10257.4
965.5	2389.41		983.5	10342.8
966	2415.45		984	10410.4
966.5	2442.91		984.5	10460.7
967	2471.98		985	10494.7
967.5	2503		985.5	10513.6
968	2536.14		986	10519.2
968.5	2571.85		986.5	10513.4
969	2610.21		987	10498
969.5	2651.74		987.5	10475.8
970	2696.64		988	10449.4
970.5	2745.39		988.5	10421.9
971	2798.21		989	10396.1
971.5	2855.41		989.5	10374.5
972	2917.17		990	10359.6
972.5	2983.6		990.5	10353.6
973	3054.76		991	10358.2
973.5	3130.59		991.5	10375.5
974	3210.98		992	10406.2
974.5	3295.73		992.5	10452
975	3384.51		993	10512.6
975.5	3476.92		993.5	10588.8
976	3572.37		994	10679.2
976.5	3670.46		994.5	10783.6
977	3770.46		995	10900.5
977.5	3871.86		995.5	11028.6
978	3973.81		996	11166.2
978.5	4075.74		996.5	11311.6
979	4176.83		997	11462.7
979.5	4276.52		997.5	11617.8
980	4373.89		998	11774.4
980.5	4468.18		998.5	11930.5
981	4558.61		999	12083.7
981.5	4644.53		999.5	12232.7
982	4725.38		1000	12375.6
982.5	4800.44		1000.5	12511.1
983	4869.38		1001	12637.9
983.5	4931.5		1001.5	12754.7
984	4986.67		1002	12860.7
984.5	5034.35		1002.5	12955
985	5074.37		1003	13037.1
985.5	5106.45		1003.5	13106.1
986	5130.47		1004	13162
986.5	5146.43		1004.5	13204.5
987	5154.25		1005	13233.4
987.5	5154.21		1005.5	13249
988	5146.31		1006	13251.1
988.5	5131.14		1006.5	13240.5
989	5108.73		1007	13217.1
989.5	5079.83		1007.5	13182
990	5044.66		1008	13135.3
990.5	5003.96		1008.5	13078.1
991	4958.12		1009	13010.5
991.5	4907.71		1009.5	12933.4
992	4853.06		1010	12847.1
992.5	4794.67		1010.5	12751.9
993	4733.06		1011	12648.6
993.5	4668.57		1011.5	12537.1
994	4601.82		1012	12418.6
994.5	4532.94		1012.5	12292.4
995	4462.59		1013	12159.7
995.5	4390.71		1013.5	12019.1
996	4317.85		1014	11871.3
996.5	4243.79		1014.5	11714.5
997	4168.86		1015	11548.9
997.5	4092.97		1015.5	11372.9
998	4016.29		1016	11186.2
998.5	3938.78		1016.5	10987.4
999	3860.5		1017	10775.9
999.5	3781.46		1017.5	10550.8
1000	3701.6		1018	10311.4
1000.5	3620.94		1018.5	10057
1001	3539.38		1019	9787.14
1001.5	3456.91		1019.5	9501.8
1002	3373.44		1020	9201.01
1002.5	3288.97		1020.5	8885.22
1003	3203.47		1021	8555.47
1003.5	3116.95		1021.5	8212.61
1004	3029.45		1022	7858.48
1004.5	2940.96		1022.5	7494.33
1005	2851.6		1023	7122.7
1005.5	2761.46		1023.5	6745.67
1006	2670.72		1024	6366.23
1006.5	2579.56		1024.5	5986.63
1007	2488.2		1025	5609.68
1007.5	2396.9		1025.5	5237.52
1008	2305.9		1026	4872.78
1008.5	2215.55		1026.5	4517.33
1009	2126.07		1027	4173.32
1009.5	2037.87		1027.5	3842.24
1010	1951.03		1028	3525.19
1010.5	1866.04		1028.5	3223.41
1011	1783.09		1029	2937.54
1011.5	1702.58		1029.5	2668.11
1012	1624.69		1030	2415.1
1012.5	1549.71		1030.5	2178.46
1013	1477.83		1031	1957.92
1013.5	1409.23		1031.5	1752.94
1014	1344.14		1032	1563.25
1014.5	1282.54		1032.5	1387.65
1015	1224.73		1033	1226.11
1015.5	1170.58		1033.5	1077.05
1016	1120.53		1034	940.919
1016.5	1074.43		1034.5	816.258
1017	1032.8		1035	703.894
1017.5	995.564		1035.5	602.874
1018	963.175		1036	513.677
1018.5	935.674		1036.5	435.792
1019	913.346		1037	369.22
1019.5	896.325		1037.5	313.765
1020	884.709		1038	269.052
1020.5	878.672		1038.5	235.049
1021	878.222		1039	211.075
1021.5	883.574		1039.5	197.204
1022	894.535		1040	192.387
1022.5	911.344		1040.5	196.905
1023	933.707		1041	209.644
1023.5	961.569		1041.5	230.289
1024	994.568		1042	257.748
1024.5	1032.43		1042.5	291.424
1025	1074.73		1043	330.322
1025.5	1121.02		1043.5	373.643
1026	1170.84		1044	420.583
1026.5	1223.56		1044.5	470.232
1027	1278.76		1045	522.179
1027.5	1335.78		1045.5	575.618
1028	1394.26		1046	630.431
1028.5	1453.52		1046.5	685.887
1029	1513.2		1047	741.964
1029.5	1572.72		1047.5	798.1
1030	1631.65		1048	854.233
1030.5	1689.64		1048.5	910.123
1031	1746.2		1049	965.608
1031.5	1801.02		1049.5	1020.53
1032	1853.62		1050	1074.68
1032.5	1903.76		1050.5	1127.92
1033	1951.09		1051	1180.04
1033.5	1995.34		1051.5	1230.8
1034	2036.21		1052	1279.97
1034.5	2073.42		1052.5	1327.21
1035	2106.8		1053	1372.32
1035.5	2136.05		1053.5	1414.92
1036	2161.17		1054	1454.94
1036.5	2181.87		1054.5	1491.92
1037	2198.15		1055	1525.77
1037.5	2209.8		1055.5	1556.04
1038	2216.87		1056	1582.66
1038.5	2219.28		1056.5	1605.32
1039	2217.13		1057	1623.95
1039.5	2210.55		1057.5	1638.39
1040	2199.69		1058	1648.58
1040.5	2184.84		1058.5	1654.54
1041	2166.19		1059	1656.19
1041.5	2144.19		1059.5	1653.67
1042	2119.02		1060	1646.92
1042.5	2091.23		1060.5	1636.14
1043	2060.86		1061	1621.2
1043.5	2028.42		1061.5	1602.32
1044	1993.99		1062	1579.54
1044.5	1957.97		1062.5	1553.06
1045	1920.5		1063	1523.09
1045.5	1881.84		1063.5	1489.89
1046	1842.16		1064	1453.75
1046.5	1801.56		1064.5	1414.98
1047	1760.18		1065	1374.01
1047.5	1718.05		1065.5	1331.25
1048	1675.28		1066	1287.27
1048.5	1631.82		1066.5	1242.42
1049	1587.75		1067	1197.3
1049.5	1543.16		1067.5	1152.36
1050	1498.12		1068	1108.14
1050.5	1452.85		1068.5	1065.16
1051	1407.47		1069	1023.89
1051.5	1362.26		1069.5	984.778
1052	1317.38		1070	948.182
1052.5	1273.24		1070.5	914.486
1053	1230.17		1071	883.924
[truncated: 5,294 more rows]

## Sheet: FTIR después de CV
Wavenumber	Absorbance		Wavenumber	Absorbance
cm-1	(a.u.)		cm-1	(a.u.)
	M1 CV			M2 CV
399.199	0.28321		399.199	0.73904
401.127	0.3267		401.127	0.69041
403.056	0.3401		403.056	0.6179
404.984	0.37754		404.984	0.62274
406.913	0.36838		406.913	0.58609
408.841	0.3693		408.841	0.6161
410.77	0.35477		410.77	0.55997
412.698	0.36279		412.698	0.55913
414.627	0.34461		414.627	0.54226
416.555	0.36454		416.555	0.5596
418.484	0.35538		418.484	0.52853
420.412	0.35426		420.412	0.54618
422.341	0.35314		422.341	0.53741
424.269	0.3562		424.269	0.53637
426.198	0.3424		426.198	0.51749
428.126	0.34604		428.126	0.51883
430.055	0.33723		430.055	0.50517
431.983	0.33899		431.983	0.51463
433.912	0.33838		433.912	0.50972
435.84	0.34149		435.84	0.5059
437.769	0.33905		437.769	0.49235
439.697	0.34054		439.697	0.49742
441.626	0.33505		441.626	0.49048
443.554	0.33383		443.554	0.48771
445.483	0.32926		445.483	0.47952
447.411	0.33031		447.411	0.47196
449.34	0.32641		449.34	0.46272
451.268	0.32512		451.268	0.46743
453.197	0.31661		453.197	0.45827
455.125	0.3138		455.125	0.45599
457.054	0.31047		457.054	0.44462
458.982	0.308		458.982	0.43417
460.911	0.3018		460.911	0.42491
462.839	0.29602		462.839	0.4162
464.768	0.28787		464.768	0.40362
466.696	0.28347		466.696	0.39471
468.625	0.27591		468.625	0.38049
470.553	0.26962		470.553	0.36862
472.482	0.25858		472.482	0.35038
474.41	0.24978		474.41	0.33421
476.339	0.23947		476.339	0.31922
478.267	0.23153		478.267	0.30566
480.196	0.2237		480.196	0.28852
482.124	0.21748		482.124	0.2727
484.053	0.20873		484.053	0.25772
485.981	0.20081		485.981	0.24211
487.91	0.19283		487.91	0.22738
489.838	0.18525		489.838	0.21443
491.767	0.17562		491.767	0.20211
493.695	0.16793		493.695	0.19207
495.624	0.16115		495.624	0.18311
497.552	0.15563		497.552	0.17577
499.481	0.15206		499.481	0.16935
501.409	0.14945		501.409	0.16423
503.338	0.14695		503.338	0.1596
505.266	0.14625		505.266	0.15574
507.195	0.14567		507.195	0.15285
509.123	0.14511		509.123	0.14921
511.052	0.14468		511.052	0.14669
512.98	0.14509		512.98	0.14571
514.909	0.14656		514.909	0.14346
516.837	0.14871		516.837	0.1421
518.766	0.15034		518.766	0.14153
520.694	0.1516		520.694	0.14081
522.623	0.15339		522.623	0.13989
524.551	0.15607		524.551	0.14044
526.48	0.15723		526.48	0.14124
528.408	0.15855		528.408	0.14102
530.337	0.16025		530.337	0.14139
532.265	0.16275		532.265	0.14185
534.194	0.16504		534.194	0.14177
536.122	0.16815		536.122	0.14265
538.051	0.17087		538.051	0.14413
539.979	0.17405		539.979	0.14537
541.908	0.17646		541.908	0.14638
543.836	0.17936		543.836	0.14748
545.765	0.18248		545.765	0.14833
547.693	0.18438		547.693	0.14925
549.622	0.18587		549.622	0.15039
551.55	0.18758		551.55	0.15152
553.479	0.18893		553.479	0.15293
555.407	0.19113		555.407	0.15444
557.336	0.1923		557.336	0.15579
559.264	0.19284		559.264	0.15686
561.193	0.19365		561.193	0.15705
563.121	0.19498		563.121	0.15717
565.05	0.19523		565.05	0.15776
566.978	0.19501		566.978	0.1583
568.907	0.19463		568.907	0.15831
570.835	0.19406		570.835	0.15838
572.764	0.19292		572.764	0.1587
574.692	0.19258		574.692	0.15939
576.621	0.19111		576.621	0.15951
578.549	0.19023		578.549	0.15954
580.478	0.18801		580.478	0.15914
582.406	0.18583		582.406	0.15904
584.335	0.1846		584.335	0.15931
586.263	0.18294		586.263	0.15867
588.192	0.18003		588.192	0.15865
590.12	0.17799		590.12	0.15874
592.049	0.17597		592.049	0.15814
593.977	0.17401		593.977	0.1578
595.906	0.17167		595.906	0.15715
597.834	0.17019		597.834	0.15656
599.763	0.16789		599.763	0.15613
601.691	0.16542		601.691	0.15544
603.62	0.16332		603.62	0.15427
605.548	0.16144		605.548	0.1531
607.477	0.1593		607.477	0.15217
609.405	0.1574		609.405	0.15111
611.334	0.15534		611.334	0.14955
613.262	0.15312		613.262	0.14817
615.191	0.15065		615.191	0.14709
617.119	0.14877		617.119	0.14563
619.048	0.14682		619.048	0.14451
620.976	0.14536		620.976	0.1432
622.905	0.14381		622.905	0.14222
624.833	0.14224		624.833	0.14164
626.762	0.14047		626.762	0.14035
628.69	0.13904		628.69	0.139
630.619	0.13748		630.619	0.13841
632.547	0.13637		632.547	0.1384
634.476	0.13538		634.476	0.13764
636.404	0.13399		636.404	0.13673
638.333	0.13288		638.333	0.1365
640.261	0.13224		640.261	0.13669
642.19	0.13185		642.19	0.13683
644.118	0.13186		644.118	0.13664
646.047	0.13134		646.047	0.13656
647.975	0.13109		647.975	0.13619
649.904	0.13083		649.904	0.13596
651.832	0.13021		651.832	0.13611
653.761	0.12987		653.761	0.13555
655.689	0.13023		655.689	0.13491
657.618	0.13029		657.618	0.13502
659.546	0.13006		659.546	0.1352
661.475	0.13077		661.475	0.13514
663.403	0.13186		663.403	0.13581
665.332	0.13246		665.332	0.13698
667.26	0.13354		667.26	0.1388
669.189	0.13572		669.189	0.14274
671.117	0.13726		671.117	0.14492
673.046	0.13875		673.046	0.14754
674.974	0.14048		674.974	0.15124
676.903	0.14253		676.903	0.15505
678.831	0.14469		678.831	0.15842
680.76	0.14686		680.76	0.16186
682.688	0.14902		682.688	0.16537
684.617	0.15091		684.617	0.16848
686.545	0.15232		686.545	0.1712
688.474	0.15313		688.474	0.17308
690.402	0.15346		690.402	0.17287
692.331	0.15258		692.331	0.17123
694.259	0.15061		694.259	0.16877
696.188	0.14826		696.188	0.16595
698.116	0.14583		698.116	0.16255
700.045	0.14281		700.045	0.1592
701.973	0.13952		701.973	0.15658
703.902	0.13645		703.902	0.15406
705.83	0.13356		705.83	0.15173
707.759	0.1311		707.759	0.15023
709.687	0.12906		709.687	0.14961
711.616	0.12708		711.616	0.14939
713.544	0.12523		713.544	0.1488
715.472	0.12363		715.472	0.14801
717.401	0.1227		717.401	0.14708
719.33	0.12225		719.33	0.14572
721.258	0.12243		721.258	0.14482
723.187	0.12246		723.187	0.14479
725.115	0.12241		725.115	0.14521
727.044	0.12293		727.044	0.14617
728.972	0.12365		728.972	0.14819
730.9	0.1248		730.9	0.15127
732.829	0.12629		732.829	0.15442
734.758	0.12746		734.758	0.15743
736.686	0.12825		736.686	0.16102
738.615	0.12914		738.615	0.16574
740.543	0.13107		740.543	0.17126
742.472	0.13278		742.472	0.17862
744.4	0.13366		744.4	0.18842
746.328	0.13491		746.328	0.19928
748.257	0.13665		748.257	0.20795
750.186	0.13855		750.186	0.21081
752.114	0.14021		752.114	0.2093
754.043	0.14125		754.043	0.20603
755.971	0.14232		755.971	0.20294
757.899	0.14358		757.899	0.20149
759.828	0.14491		759.828	0.19993
761.756	0.14523		761.756	0.19927
763.685	0.1442		763.685	0.19996
765.614	0.14341		765.614	0.20012
767.542	0.14426		767.542	0.20108
769.471	0.14484		769.471	0.20263
771.399	0.14455		771.399	0.20501
773.327	0.14474		773.327	0.20861
775.256	0.14482		775.256	0.21261
777.184	0.14545		777.184	0.21676
779.113	0.14674		779.113	0.22136
781.042	0.14714		781.042	0.22538
782.97	0.14783		782.97	0.22869
784.898	0.14862		784.898	0.23103
786.827	0.14878		786.827	0.23283
788.755	0.1485		788.755	0.23391
790.684	0.14818		790.684	0.23534
792.612	0.14744		792.612	0.23713
794.541	0.14692		794.541	0.23742
796.47	0.14659		796.47	0.23637
798.398	0.14592		798.398	0.2345
800.326	0.14476		800.326	0.23162
802.255	0.14337		802.255	0.2294
804.183	0.142		804.183	0.22773
806.112	0.14097		806.112	0.22526
808.04	0.13922		808.04	0.22132
809.969	0.13722		809.969	0.21768
811.898	0.13497		811.898	0.21359
813.826	0.13196		813.826	0.20748
815.755	0.12845		815.755	0.20017
817.683	0.12435		817.683	0.1934
819.611	0.11968		819.611	0.18713
821.54	0.11538		821.54	0.18117
823.468	0.11165		823.468	0.17552
825.397	0.10811		825.397	0.16907
827.325	0.10509		827.325	0.16225
829.254	0.10321		829.254	0.1555
831.182	0.10202		831.182	0.14976
833.111	0.10116		833.111	0.14574
835.039	0.1007		835.039	0.14383
836.968	0.10044		836.968	0.14364
838.896	0.1003		838.896	0.1445
840.825	0.10055		840.825	0.14587
842.753	0.1013		842.753	0.14684
844.682	0.10227		844.682	0.14681
846.61	0.10288		846.61	0.14566
848.539	0.10285		848.539	0.14433
850.467	0.10278		850.467	0.14363
852.396	0.103		852.396	0.1435
854.324	0.10354		854.324	0.14393
856.253	0.10428		856.253	0.14467
858.181	0.10537		858.181	0.14636
860.11	0.10659		860.11	0.1485
862.038	0.10756		862.038	0.1505
863.967	0.10884		863.967	0.15243
865.895	0.11034		865.895	0.15432
867.824	0.11189		867.824	0.15687
869.752	0.11351		869.752	0.15945
871.681	0.11547		871.681	0.16245
873.609	0.11772		873.609	0.16639
875.538	0.12012		875.538	0.16995
877.466	0.12258		877.466	0.17351
879.395	0.12537		879.395	0.17729
881.323	0.12832		881.323	0.18089
883.252	0.13128		883.252	0.18427
885.18	0.13385		885.18	0.18773
887.109	0.13655		887.109	0.19117
889.037	0.13928		889.037	0.19469
890.966	0.14176		890.966	0.19811
892.894	0.14389		892.894	0.20119
894.823	0.14621		894.823	0.20423
896.751	0.14863		896.751	0.20756
898.68	0.15112		898.68	0.21097
900.608	0.1538		900.608	0.21453
902.537	0.15652		902.537	0.21821
904.465	0.15909		904.465	0.22194
906.394	0.16155		906.394	0.22562
908.322	0.1638		908.322	0.22886
910.251	0.16574		910.251	0.23123
912.179	0.16736		912.179	0.23291
914.108	0.1686		914.108	0.23366
916.036	0.16938		916.036	0.23385
917.965	0.16994		917.965	0.23368
919.893	0.17009		919.893	0.23331
921.822	0.1702		921.822	0.23281
923.75	0.17017		923.75	0.23223
925.679	0.17021		925.679	0.23183
927.607	0.17023		927.607	0.2317
929.536	0.17052		929.536	0.23199
931.464	0.1709		931.464	0.23229
933.393	0.17135		933.393	0.23279
935.321	0.17214		935.321	0.23395
937.25	0.1732		937.25	0.2358
939.178	0.17438		939.178	0.23799
941.107	0.17583		941.107	0.24085
943.035	0.17735		943.035	0.24448
944.964	0.17909		944.964	0.24858
946.892	0.18085		946.892	0.25305
948.821	0.18248		948.821	0.25788
950.749	0.18377		950.749	0.26291
952.678	0.18479		952.678	0.26799
954.606	0.18529		954.606	0.273
956.535	0.18546		956.535	0.27773
958.463	0.18552		958.463	0.28235
960.392	0.18551		960.392	0.28698
962.32	0.18558		962.32	0.2913
964.249	0.18608		964.249	0.29517
966.177	0.18679		966.177	0.29788
968.106	0.18789		968.106	0.29942
970.034	0.18967		970.034	0.30128
971.963	0.19206		971.963	0.30494
973.891	0.19492		973.891	0.31125
975.82	0.19831		975.82	0.31992
977.748	0.2018		977.748	0.33013
979.677	0.20522		979.677	0.34093
981.605	0.20846		981.605	0.35165
983.534	0.21159		983.534	0.36217
985.462	0.21477		985.462	0.37222
987.391	0.21824		987.391	0.38255
989.319	0.2224		989.319	0.39387
991.248	0.2274		991.248	0.40609
993.176	0.23308		993.176	0.41943
995.105	0.23954		995.105	0.43414
997.033	0.24654		997.033	0.44969
998.962	0.25376		998.962	0.46556
1000.89	0.26086		1000.89	0.48175
1002.82	0.26772		1002.82	0.49764
1004.75	0.27448		1004.75	0.51287
1006.68	0.28119		1006.68	0.5274
1008.6	0.28767		1008.6	0.541
1010.53	0.29402		1010.53	0.55401
1012.46	0.30005		1012.46	0.5663
1014.39	0.30605		1014.39	0.57762
1016.32	0.31152		1016.32	0.58738
1018.25	0.31605		1018.25	0.59506
1020.17	0.31972		1020.17	0.60105
1022.1	0.32272		1022.1	0.60541
1024.03	0.32481		1024.03	0.60804
1025.96	0.32599		1025.96	0.60934
1027.89	0.32634		1027.89	0.60904
1029.82	0.32614		1029.82	0.60775
1031.75	0.32538		1031.75	0.6056
1033.67	0.32397		1033.67	0.60237
1035.6	0.32177		1035.6	0.5981
1037.53	0.3192		1037.53	0.593
1039.46	0.31659		1039.46	0.58696
1041.39	0.3138		1041.39	0.57999
1043.32	0.31074		1043.32	0.57264
1045.25	0.30757		1045.25	0.56518
1047.17	0.30453		1047.17	0.55769
1049.1	0.30174		1049.1	0.55076
1051.03	0.29911		1051.03	0.54421
1052.96	0.29633		1052.96	0.53775
1054.89	0.29354		1054.89	0.53147
1056.82	0.29093		1056.82	0.52482
1058.74	0.28827		1058.74	0.51767
1060.67	0.28556		1060.67	0.50992
1062.6	0.28278		1062.6	0.50153
1064.53	0.27974		1064.53	0.49289
1066.46	0.2766		1066.46	0.48466
1068.39	0.27377		1068.39	0.47648
1070.32	0.27114		1070.32	0.46847
1072.24	0.2685		1072.24	0.4605
1074.17	0.26592		1074.17	0.45244
1076.1	0.2634		1076.1	0.44419
1078.03	0.2609		1078.03	0.43619
1079.96	0.25855		1079.96	0.42822
1081.89	0.25648		1081.89	0.42064
1083.82	0.25473		1083.82	0.41342
1085.74	0.25329		1085.74	0.40684
1087.67	0.2519		1087.67	0.40072
1089.6	0.2508		1089.6	0.39517
1091.53	0.25003		1091.53	0.39002
1093.46	0.24912		1093.46	0.38508
1095.39	0.24782		1095.39	0.38023
1097.32	0.24644		1097.32	0.37553
1099.24	0.24496		1099.24	0.37044
1101.17	0.24339		1101.17	0.36538
1103.1	0.24173		1103.1	0.3606
1105.03	0.24014		1105.03	0.35634
1106.96	0.23859		1106.96	0.3522
1108.89	0.23712		1108.89	0.34832
1110.82	0.2356		1110.82	0.34465
1112.74	0.23404		1112.74	0.34147
1114.67	0.23236		1114.67	0.3386
1116.6	0.23061		1116.6	0.33608
1118.53	0.22886		1118.53	0.33358
1120.46	0.22702		1120.46	0.33128
1122.39	0.22497		1122.39	0.32913
1124.31	0.22288		1124.31	0.32726
1126.24	0.22057		1126.24	0.32557
1128.17	0.21814		1128.17	0.32422
1130.1	0.21559		1130.1	0.32316
1132.03	0.21308		1132.03	0.32265
1133.96	0.21042		1133.96	0.32227
1135.88	0.2077		1135.88	0.322
1137.81	0.20489		1137.81	0.32148
1139.74	0.20194		1139.74	0.32076
1141.67	0.19885		1141.67	0.31937
1143.6	0.19572		1143.6	0.31706
1145.53	0.19249		1145.53	0.31307
1147.46	0.18925		1147.46	0.30701
1149.38	0.18577		1149.38	0.29857
1151.31	0.18243		1151.31	0.28842
1153.24	0.1793		1153.24	0.27773
1155.17	0.1763		1155.17	0.26789
1157.1	0.17323		1157.1	0.25949
1159.03	0.17022		1159.03	0.2529
1160.96	0.16711		1160.96	0.24757
1162.88	0.16385		1162.88	0.24318
1164.81	0.16037		1164.81	0.23896
1166.74	0.15685		1166.74	0.23467
1168.67	0.15322		1168.67	0.22989
1170.6	0.1496		1170.6	0.22482
1172.53	0.14619		1172.53	0.21971
1174.45	0.14308		1174.45	0.21498
1176.38	0.14005		1176.38	0.21049
1178.31	0.13715		1178.31	0.20652
1180.24	0.13424		1180.24	0.20299
1182.17	0.13126		1182.17	0.20026
1184.1	0.12814		1184.1	0.19824
1186.03	0.12489		1186.03	0.19662
1187.95	0.12143		1187.95	0.19454
1189.88	0.11772		1189.88	0.19127
1191.81	0.11373		1191.81	0.18618
1193.74	0.10963		1193.74	0.17947
1195.67	0.10537		1195.67	0.17133
1197.6	0.10106		1197.6	0.16256
1199.53	0.09694		1199.53	0.1536
1201.45	0.09298		1201.45	0.14489
1203.38	0.08904		1203.38	0.1365
1205.31	0.08529		1205.31	0.12869
1207.24	0.08176		1207.24	0.12133
1209.17	0.0784		1209.17	0.11466
1211.1	0.0752		1211.1	0.10867
1213.03	0.07218		1213.03	0.10336
1214.95	0.0693		1214.95	0.09869
1216.88	0.06675		1216.88	0.09486
1218.81	0.06445		1218.81	0.09158
1220.74	0.06243		1220.74	0.08893
1222.67	0.06071		1222.67	0.087
1224.6	0.05937		1224.6	0.08601
1226.52	0.0584		1226.52	0.08591
1228.45	0.05792		1228.45	0.08677
1230.38	0.05786		1230.38	0.08842
1232.31	0.05823		1232.31	0.09078
1234.24	0.05874		1234.24	0.09337
1236.17	0.05918		1236.17	0.09581
1238.1	0.05926		1238.1	0.09742
1240.02	0.0589		1240.02	0.09786
1241.95	0.05799		1241.95	0.0969
1243.88	0.0568		1243.88	0.09485
1245.81	0.05551		1245.81	0.09194
1247.74	0.05421		1247.74	0.08874
1249.67	0.05296		1249.67	0.0855
1251.6	0.05203		1251.6	0.08261
1253.52	0.05122		1253.52	0.08019
1255.45	0.05049		1255.45	0.07837
1257.38	0.04982		1257.38	0.07695
1259.31	0.04909		1259.31	0.07578
1261.24	0.04795		1261.24	0.07434
1263.17	0.04647		1263.17	0.07251
1265.09	0.04464		1265.09	0.07026
1267.02	0.04262		1267.02	0.06805
1268.95	0.04055		1268.95	0.066
1270.88	0.03869		1270.88	0.06445
1272.81	0.03716		1272.81	0.06339
1274.74	0.03604		1274.74	0.06261
1276.66	0.03519		1276.66	0.06163
1278.59	0.03461		1278.59	0.06024
1280.52	0.03422		1280.52	0.05822
1282.45	0.03394		1282.45	0.05582
1284.38	0.03369		1284.38	0.05329
1286.31	0.03359		1286.31	0.05089
1288.24	0.0336		1288.24	0.04868
1290.16	0.03365		1290.16	0.04693
1292.09	0.03378		1292.09	0.04554
1294.02	0.03409		1294.02	0.0445
1295.95	0.03443		1295.95	0.04361
1297.88	0.03479		1297.88	0.0429
1299.81	0.03502		1299.81	0.04226
1301.74	0.03499		1301.74	0.0417
1303.66	0.0346		1303.66	0.04109
1305.59	0.03392		1305.59	0.04042
1307.52	0.03286		1307.52	0.03958
1309.45	0.03154		1309.45	0.03857
1311.38	0.02999		1311.38	0.03728
1313.31	0.02834		1313.31	0.0359
1315.23	0.02673		1315.23	0.03447
1317.16	0.02537		1317.16	0.03315
1319.09	0.02422		1319.09	0.03212
1321.02	0.02339		1321.02	0.03144
1322.95	0.02272		1322.95	0.031
1324.88	0.02229		1324.88	0.03082
1326.81	0.02201		1326.81	0.03076
1328.73	0.02187		1328.73	0.03094
1330.66	0.02184		1330.66	0.03132
1332.59	0.02206		1332.59	0.03193
1334.52	0.02243		1334.52	0.03259
1336.45	0.02308		1336.45	0.03353
1338.38	0.02402		1338.38	0.03477
1340.31	0.0252		1340.31	0.03649
1342.23	0.02587		1342.23	0.03783
1344.16	0.02617		1344.16	0.03868
1346.09	0.02607		1346.09	0.03888
1348.02	0.02554		1348.02	0.0384
1349.95	0.0247		1349.95	0.03754
1351.88	0.02381		1351.88	0.03661
1353.81	0.02298		1353.81	0.0358
1355.73	0.02234		1355.73	0.03542
1357.66	0.02185		1357.66	0.03528
1359.59	0.02157		1359.59	0.03535
1361.52	0.02154		1361.52	0.0357
1363.45	0.02186		1363.45	0.03672
1365.38	0.02205		1365.38	0.03748
1367.31	0.02239		1367.31	0.03787
1369.23	0.02292		1369.23	0.03811
1371.16	0.02348		1371.16	0.03819
1373.09	0.02426		1373.09	0.03851
1375.02	0.0254		1375.02	0.03983
1376.95	0.02598		1376.95	0.04137
1378.88	0.02637		1378.88	0.04326
1380.8	0.02639		1380.8	0.04523
1382.73	0.02603		1382.73	0.04675
1384.66	0.02531		1384.66	0.04734
1386.59	0.02457		1386.59	0.04741
1388.52	0.02364		1388.52	0.04691
1390.45	0.02277		1390.45	0.04601
1392.38	0.02207		1392.38	0.04472
1394.3	0.02186		1394.3	0.0435
1396.23	0.02192		1396.23	0.0425
1398.16	0.0221		1398.16	0.04198
1400.09	0.02264		1400.09	0.04178
1402.02	0.02298		1402.02	0.0416
1403.95	0.02352		1403.95	0.04137
1405.88	0.02421		1405.88	0.04145
1407.8	0.02438		1407.8	0.04132
1409.73	0.02438		1409.73	0.0411
1411.66	0.02414		1411.66	0.0407
1413.59	0.02364		1413.59	0.04027
1415.52	0.02312		1415.52	0.03979
1417.45	0.02283		1417.45	0.0397
1419.37	0.02301		1419.37	0.04093
1421.3	0.02298		1421.3	0.04272
1423.23	0.02342		1423.23	0.04531
1425.16	0.02492		1425.16	0.05033
1427.09	0.02643		1427.09	0.0556
1429.02	0.02892		1429.02	0.06264
1430.94	0.03221		1430.94	0.07075
1432.87	0.03502		1432.87	0.07677
1434.8	0.03689		1434.8	0.07978
1436.73	0.03837		1436.73	0.08011
1438.66	0.03821		1438.66	0.07862
1440.59	0.03745		1440.59	0.07771
1442.52	0.03671		1442.52	0.07735
1444.44	0.03624		1444.44	0.07786
1446.37	0.03607		1446.37	0.07819
1448.3	0.03654		1448.3	0.07849
1450.23	0.03699		1450.23	0.07783
1452.16	0.03756		1452.16	0.07635
1454.09	0.0377		1454.09	0.07394
1456.02	0.03774		1456.02	0.07109
1457.94	0.03705		1457.94	0.06639
1459.87	0.03551		1459.87	0.06362
1461.8	0.0337		1461.8	0.06101
1463.73	0.03178		1463.73	0.058
1465.66	0.02901		1465.66	0.05445
1467.59	0.0266		1467.59	0.0522
1469.52	0.02458		1469.52	0.05062
1471.44	0.0231		1471.44	0.04954
1473.37	0.02178		1473.37	0.0489
1475.3	0.0205		1475.3	0.04855
1477.23	0.01931		1477.23	0.04824
1479.16	0.01835		1479.16	0.04793
1481.09	0.01756		1481.09	0.0475
1483.02	0.01675		1483.02	0.04687
1484.94	0.01578		1484.94	0.04537
1486.87	0.01503		1486.87	0.04278
1488.8	0.0144		1488.8	0.03889
1490.73	0.01374		1490.73	0.03381
1492.66	0.01267		1492.66	0.02979
1494.59	0.01189		1494.59	0.02668
1496.51	0.01172		1496.51	0.02342
1498.44	0.01167		1498.44	0.02111
1500.37	0.0113		1500.37	0.01935
1502.3	0.0109		1502.3	0.018
1504.23	0.01047		1504.23	0.01666
1506.16	0.0111		1506.16	0.01577
1508.09	0.01205		1508.09	0.0154
1510.01	0.01126		1510.01	0.01482
1511.94	0.01082		1511.94	0.01417
1513.87	0.01055		1513.87	0.01365
1515.8	0.01048		1515.8	0.0131
1517.73	0.01087		1517.73	0.01306
1519.66	0.01048		1519.66	0.01244
1521.59	0.01094		1521.59	0.01249
1523.51	0.01079		1523.51	0.01237
1525.44	0.0106		1525.44	0.012
1527.37	0.01066		1527.37	0.0119
1529.3	0.01041		1529.3	0.01181
1531.23	0.01003		1531.23	0.01135
1533.16	0.01033		1533.16	0.01131
1535.08	0.01048		1535.08	0.01143
1537.01	0.00978		1537.01	0.0108
1538.94	0.00985		1538.94	0.01019
1540.87	0.01106		1540.87	0.01082
1542.8	0.01081		1542.8	0.01089
1544.73	0.01056		1544.73	0.01089
1546.65	0.01009		1546.65	0.01077
1548.58	0.0097		1548.58	0.01042
1550.51	0.00994		1550.51	0.01051
1552.44	0.00969		1552.44	0.01039
1554.37	0.00966		1554.37	0.01027
1556.3	0.00947		1556.3	0.00992
1558.23	0.00985		1558.23	0.00937
1560.15	0.01106		1560.15	0.01101
1562.08	0.01002		1562.08	0.0106
1564.01	0.00966		1564.01	0.01026
1565.94	0.00968		1565.94	0.01029
1567.87	0.00946		1567.87	0.01008
1569.8	0.00991		1569.8	0.01041
1571.73	0.00984		1571.73	0.01063
1573.65	0.00935		1573.65	0.01028
1575.58	0.00967		1575.58	0.01044
1577.51	0.01024		1577.51	0.01094
1579.44	0.0098		1579.44	0.01092
1581.37	0.00972		1581.37	0.011
1583.3	0.00983		1583.3	0.01117
1585.22	0.00988		1585.22	0.01122
1587.15	0.00992		1587.15	0.01119
1589.08	0.00999		1589.08	0.01107
1591.01	0.01004		1591.01	0.01112
1592.94	0.01008		1592.94	0.01125
1594.87	0.01022		1594.87	0.0114
1596.8	0.01035		1596.8	0.01159
1598.72	0.01039		1598.72	0.01182
1600.65	0.01049		1600.65	0.01208
1602.58	0.01058		1602.58	0.01246
1604.51	0.01066		1604.51	0.01266
1606.44	0.01076		1606.44	0.01253
1608.37	0.01105		1608.37	0.01257
1610.3	0.01115		1610.3	0.01287
1612.22	0.01121		1612.22	0.01312
1614.15	0.01109		1614.15	0.01314
1616.08	0.01145		1616.08	0.0135
1618.01	0.01206		1618.01	0.01433
1619.94	0.0118		1619.94	0.01427
1621.87	0.01174		1621.87	0.01422
1623.8	0.01226		1623.8	0.01484
1625.72	0.01221		1625.72	0.01502
1627.65	0.01228		1627.65	0.01515
1629.58	0.01241		1629.58	0.01553
1631.51	0.01222		1631.51	0.01554
1633.44	0.01194		1633.44	0.01539
1635.37	0.01254		1635.37	0.01561
1637.29	0.01308		1637.29	0.01611
1639.22	0.01259		1639.22	0.016
1641.15	0.0124		1641.15	0.01593
1643.08	0.01233		1643.08	0.01577
1645.01	0.01232		1645.01	0.01549
1646.94	0.01312		1646.94	0.01578
1648.87	0.01312		1648.87	0.01595
1650.79	0.01229		1650.79	0.01527
1652.72	0.01289		1652.72	0.01551
1654.65	0.01396		1654.65	0.0167
1656.58	0.01313		1656.58	0.01618
1658.51	0.0129		1658.51	0.01598
1660.44	0.01296		1660.44	0.01583
1662.37	0.01342		1662.37	0.01609
1664.29	0.01364		1664.29	0.01654
1666.22	0.01341		1666.22	0.01642
1668.15	0.01368		1668.15	0.01634
1670.08	0.01461		1670.08	0.01709
1672.01	0.01473		1672.01	0.01758
1673.94	0.01478		1673.94	0.01792
1675.86	0.01581		1675.86	0.01906
1677.79	0.0163		1677.79	0.01974
1679.72	0.01686		1679.72	0.02049
1681.65	0.01751		1681.65	0.02148
1683.58	0.01885		1683.58	0.02295
1685.51	0.02155		1685.51	0.02662
1687.43	0.02195		1687.43	0.02793
1689.36	0.02384		1689.36	0.03058
1691.29	0.02622		1691.29	0.03391
1693.22	0.02828		1693.22	0.0369
1695.15	0.0315		1695.15	0.04119
1697.08	0.03642		1697.08	0.04807
1699.01	0.03879		1699.01	0.05194
1700.93	0.04558		1700.93	0.06204
1702.86	0.04807		1702.86	0.06703
1704.79	0.05115		1704.79	0.07273
1706.72	0.05478		1706.72	0.07973
1708.65	0.05734		1708.65	0.08588
1710.58	0.05912		1710.58	0.09187
1712.51	0.06093		1712.51	0.09918
1714.43	0.06222		1714.43	0.10779
1716.36	0.0642		1716.36	0.12031
1718.29	0.06599		1718.29	0.13743
1720.22	0.06773		1720.22	0.15291
1722.15	0.0691		1722.15	0.1641
1724.08	0.07132		1724.08	0.17524
1726.01	0.07266		1726.01	0.17991
1727.93	0.07386		1727.93	0.18067
1729.86	0.07388		1729.86	0.17479
1731.79	0.07364		1731.79	0.16878
1733.72	0.07087		1733.72	0.15426
1735.65	0.0665		1735.65	0.13715
1737.58	0.06254		1737.58	0.12625
1739.51	0.05643		1739.51	0.10888
1741.43	0.04921		1741.43	0.09034
1743.36	0.04245		1743.36	0.07409
1745.29	0.03564		1745.29	0.05849
1747.22	0.03009		1747.22	0.04619
1749.15	0.02508		1749.15	0.0356
1751.08	0.02116		1751.08	0.02777
1753	0.01821		1753	0.02267
1754.93	0.01609		1754.93	0.01943
1756.86	0.0145		1756.86	0.01681
1758.79	0.0131		1758.79	0.01484
1760.72	0.01214		1760.72	0.01357
1762.65	0.01145		1762.65	0.01248
1764.58	0.0107		1764.58	0.01173
1766.5	0.01008		1766.5	0.01087
1768.43	0.00992		1768.43	0.01056
1770.36	0.00949		1770.36	0.00998
1772.29	0.00974		1772.29	0.00993
1774.22	0.00958		1774.22	0.00969
1776.15	0.00928		1776.15	0.00946
1778.08	0.00898		1778.08	0.00923
1780	0.00886		1780	0.00915
1781.93	0.00869		1781.93	0.00896
1783.86	0.00837		1783.86	0.0087
1785.79	0.00814		1785.79	0.00846
1787.72	0.0078		1787.72	0.00823
1789.65	0.00733		1789.65	0.00762
1791.57	0.00737		1791.57	0.00753
1793.5	0.00747		1793.5	0.00769
1795.43	0.00716		1795.43	0.00754
1797.36	0.00688		1797.36	0.0073
1799.29	0.00681		1799.29	0.00722
1801.22	0.00693		1801.22	0.00723
1803.14	0.0069		1803.14	0.00724
1805.07	0.0066		1805.07	0.0069
1807	0.00641		1807	0.00677
1808.93	0.00633		1808.93	0.00663
1810.86	0.00646		1810.86	0.00671
1812.79	0.0064		1812.79	0.00664
1814.72	0.0061		1814.72	0.00645
1816.64	0.00602		1816.64	0.00632
1818.57	0.00619		1818.57	0.00653
1820.5	0.00611		1820.5	0.00646
1822.43	0.00602		1822.43	0.00635
1824.36	0.00601		1824.36	0.00615
1826.29	0.00625		1826.29	0.00639
1828.22	0.00603		1828.22	0.00612
1830.14	0.00628		1830.14	0.00633
1832.07	0.00609		1832.07	0.00622
1834	0.00588		1834	0.0061
1835.93	0.00591		1835.93	0.00593
1837.86	0.00595		1837.86	0.00606
1839.79	0.00579		1839.79	0.00603
1841.71	0.00558		1841.71	0.00576
1843.64	0.00572		1843.64	0.00554
1845.57	0.00607		1845.57	0.00592
1847.5	0.00582		1847.5	0.00577
1849.43	0.00571		1849.43	0.00584
1851.36	0.00552		1851.36	0.00563
1853.29	0.00549		1853.29	0.00572
1855.21	0.00537		1855.21	0.00566
1857.14	0.00545		1857.14	0.00555
1859.07	0.00542		1859.07	0.00539
1861	0.00546		1861	0.00549
1862.93	0.00524		1862.93	0.0054
1864.86	0.00498		1864.86	0.00528
1866.79	0.0048		1866.79	0.0048
1868.71	0.00536		1868.71	0.0051
1870.64	0.00559		1870.64	0.00514
1872.57	0.00536		1872.57	0.00505
1874.5	0.00516		1874.5	0.00492
1876.43	0.00501		1876.43	0.00505
1878.36	0.00487		1878.36	0.00483
1880.29	0.00489		1880.29	0.00477
1882.21	0.00485		1882.21	0.00463
1884.14	0.0049		1884.14	0.00472
1886.07	0.00476		1886.07	0.00463
1888	0.00472		1888	0.00471
1889.93	0.00496		1889.93	0.00457
1891.86	0.00487		1891.86	0.0046
1893.79	0.00458		1893.79	0.00438
1895.71	0.00471		1895.71	0.00448
1897.64	0.00469		1897.64	0.00442
1899.57	0.00469		1899.57	0.00458
1901.5	0.00469		1901.5	0.0044
1903.43	0.00473		1903.43	0.00449
1905.36	0.00452		1905.36	0.00428
1907.28	0.00456		1907.28	0.00423
1909.21	0.00463		1909.21	0.00411
1911.14	0.00463		1911.14	0.0042
1913.07	0.00433		1913.07	0.00402
1915	0.0042		1915	0.00409
1916.93	0.00413		1916.93	0.00399
1918.86	0.00441		1918.86	0.00427
1920.78	0.00401		1920.78	0.00374
1922.71	0.00412		1922.71	0.00387
1924.64	0.00402		1924.64	0.00402
1926.57	0.004		1926.57	0.004
1928.5	0.00403		1928.5	0.00365
1930.43	0.00387		1930.43	0.00371
1932.36	0.00369		1932.36	0.00353
1934.28	0.00388		1934.28	0.00374
1936.21	0.00383		1936.21	0.00359
1938.14	0.00381		1938.14	0.00387
1940.07	0.00372		1940.07	0.00373
1942	0.00395		1942	0.00397
1943.93	0.00384		1943.93	0.00386
1945.85	0.00369		1945.85	0.00415
1947.78	0.00344		1947.78	0.00377
1949.71	0.00348		1949.71	0.0035
1951.64	0.00349		1951.64	0.00317
1953.57	0.00335		1953.57	0.00363
1955.5	0.00301		1955.5	0.00324
1957.42	0.003		1957.42	0.00315
1959.35	0.0029		1959.35	0.0029
1961.28	0.00275		1961.28	0.00297
1963.21	0.00263		1963.21	0.00254
1965.14	0.00307		1965.14	0.00269
1967.07	0.00311		1967.07	0.00229
1969	0.00313		1969	0.00266
1970.92	0.00244		1970.92	0.00228
1972.85	0.00241		1972.85	0.00241
1974.78	0.00188		1974.78	0.00208
1976.71	0.00212		1976.71	0.00288
1978.64	0.00293		1978.64	0.00342
1980.57	0.00368		1980.57	0.00402
1982.5	0.00364		1982.5	0.00342
1984.42	0.00311		1984.42	0.00389
1986.35	0.00253		1986.35	0.00323
1988.28	0.0028		1988.28	0.00256
1990.21	0.00278		1990.21	0.00189
1992.14	0.00278		1992.14	0.00244
1994.07	0.0023		1994.07	0.00222
1995.99	0.00223		1995.99	0.00261
1997.92	0.00209		1997.92	0.00193
1999.85	0.00229		1999.85	0.00137
2001.78	0.0023		2001.78	0.000639781
2003.71	0.00202		2003.71	0.000429075
2005.64	0.00147		2005.64	0
2007.57	0.00147		2007.57	0.000790769
2009.49	0.00147		2009.49	0.00105
2011.42	0.00146		2011.42	0.0015
2013.35	0.00146		2013.35	0.00156
2015.28	0.00146		2015.28	0.00155
2017.21	0.00146		2017.21	0.00155
2019.14	0.00145		2019.14	0.00155
2021.07	0.00145		2021.07	0.00155
2022.99	0.00145		2022.99	0.00155
2024.92	0.00144		2024.92	0.00155
2026.85	0.00144		2026.85	0.00154
2028.78	0.00144		2028.78	0.00154
2030.71	0.00144		2030.71	0.00154
2032.64	0.00143		2032.64	0.00154
2034.57	0.00143		2034.57	0.00154
2036.49	0.00143		2036.49	0.00154
2038.42	0.00142		2038.42	0.00154
2040.35	0.00142		2040.35	0.00153
2042.28	0.00142		2042.28	0.00153
2044.21	0.00142		2044.21	0.00153
2046.14	0.00141		2046.14	0.00153
2048.06	0.00141		2048.06	0.00153
2049.99	0.00141		2049.99	0.00153
2051.92	0.00141		2051.92	0.00152
2053.85	0.0014		2053.85	0.00152
2055.78	0.0014		2055.78	0.00152
2057.71	0.0014		2057.71	0.00152
2059.64	0.00139		2059.64	0.00152
2061.56	0.00139		2061.56	0.00152
2063.49	0.00139		2063.49	0.00151
2065.42	0.00139		2065.42	0.00151
2067.35	0.00138		2067.35	0.00151
2069.28	0.00138		2069.28	0.00151
2071.21	0.00138		2071.21	0.00151
2073.14	0.00138		2073.14	0.00151
2075.06	0.00137		2075.06	0.00151
2076.99	0.00137		2076.99	0.0015
2078.92	0.00137		2078.92	0.0015
2080.85	0.00137		2080.85	0.0015
2082.78	0.00136		2082.78	0.0015
2084.71	0.00136		2084.71	0.0015
2086.63	0.00136		2086.63	0.0015
2088.56	0.00136		2088.56	0.0015
2090.49	0.00135		2090.49	0.00149
2092.42	0.00135		2092.42	0.00149
2094.35	0.00135		2094.35	0.00149
2096.28	0.00135		2096.28	0.00149
2098.2	0.00134		2098.2	0.00149
2100.13	0.00134		2100.13	0.00149
2102.06	0.00134		2102.06	0.00149
2103.99	0.00134		2103.99	0.00149
2105.92	0.00133		2105.92	0.00148
2107.85	0.00133		2107.85	0.00148
2109.78	0.00133		2109.78	0.00148
2111.7	0.00133		2111.7	0.00148
2113.63	0.00133		2113.63	0.00148
2115.56	0.00132		2115.56	0.00148
2117.49	0.00132		2117.49	0.00148
2119.42	0.00132		2119.42	0.00148
2121.35	0.00132		2121.35	0.00147
2123.28	0.00131		2123.28	0.00147
2125.2	0.00131		2125.2	0.00147
2127.13	0.00131		2127.13	0.00147
2129.06	0.00131		2129.06	0.00147
2130.99	0.00131		2130.99	0.00147
2132.92	0.0013		2132.92	0.00147
2134.85	0.0013		2134.85	0.00147
2136.78	0.0013		2136.78	0.00146
2138.7	0.0013		2138.7	0.00146
2140.63	0.00129		2140.63	0.00146
2142.56	0.00129		2142.56	0.00146
2144.49	0.00129		2144.49	0.00146
2146.42	0.00129		2146.42	0.00146
2148.35	0.00129		2148.35	0.00146
2150.28	0.00128		2150.28	0.00146
2152.2	0.00128		2152.2	0.00146
2154.13	0.00128		2154.13	0.00145
2156.06	0.00128		2156.06	0.00145
2157.99	0.00128		2157.99	0.00145
2159.92	0.00127		2159.92	0.00145
2161.85	0.00127		2161.85	0.00145
2163.77	0.00127		2163.77	0.00145
2165.7	0.00127		2165.7	0.00145
2167.63	0.00127		2167.63	0.00145
2169.56	0.00126		2169.56	0.00145
2171.49	0.00126		2171.49	0.00144
2173.42	0.00126		2173.42	0.00144
2175.34	0.00126		2175.34	0.00144
2177.27	0.00126		2177.27	0.00144
2179.2	0.00126		2179.2	0.00144
2181.13	0.00125		2181.13	0.00144
2183.06	0.00125		2183.06	0.00144
2184.99	0.00125		2184.99	0.00144
2186.92	0.00125		2186.92	0.00144
2188.84	0.00125		2188.84	0.00144
2190.77	0.00124		2190.77	0.00143
2192.7	0.00124		2192.7	0.00143
2194.63	0.00124		2194.63	0.00143
2196.56	0.00124		2196.56	0.00143
2198.49	0.00124		2198.49	0.00143
2200.42	0.00124		2200.42	0.00143
2202.34	0.00123		2202.34	0.00143
2204.27	0.00123		2204.27	0.00143
2206.2	0.00123		2206.2	0.00143
2208.13	0.00123		2208.13	0.00143
2210.06	0.00123		2210.06	0.00143
2211.99	0.00123		2211.99	0.00143
2213.91	0.00122		2213.91	0.00142
2215.84	0.00122		2215.84	0.00142
2217.77	0.00122		2217.77	0.00142
2219.7	0.00122		2219.7	0.00142
2221.63	0.00122		2221.63	0.00142
2223.56	0.00122		2223.56	0.00142
2225.49	0.00121		2225.49	0.00142
2227.41	0.00121		2227.41	0.00142
2229.34	0.00121		2229.34	0.00142
2231.27	0.00121		2231.27	0.00142
2233.2	0.00121		2233.2	0.00142
2235.13	0.00121		2235.13	0.00142
2237.06	0.00121		2237.06	0.00141
2238.99	0.0012		2238.99	0.00141
2240.91	0.0012		2240.91	0.00141
2242.84	0.0012		2242.84	0.00141
2244.77	0.0012		2244.77	0.00141
2246.7	0.0012		2246.7	0.00141
2248.63	0.0012		2248.63	0.00141
2250.56	0.0012		2250.56	0.00141
2252.49	0.00119		2252.49	0.00141
2254.41	0.00119		2254.41	0.00141
2256.34	0.00119		2256.34	0.00141
2258.27	0.00119		2258.27	0.00141
2260.2	0.00119		2260.2	0.00141
2262.13	0.00119		2262.13	0.00141
2264.06	0.00119		2264.06	0.00141
2265.99	0.00118		2265.99	0.0014
2267.91	0.00118		2267.91	0.0014
2269.84	0.00118		2269.84	0.0014
2271.77	0.00118		2271.77	0.0014
2273.7	0.00118		2273.7	0.0014
2275.63	0.00118		2275.63	0.0014
2277.56	0.00118		2277.56	0.0014
2279.48	0.00118		2279.48	0.0014
2281.41	0.00117		2281.41	0.0014
2283.34	0.00117		2283.34	0.0014
2285.27	0.00117		2285.27	0.0014
2287.2	0.00117		2287.2	0.0014
2289.13	0.00117		2289.13	0.0014
2291.05	0.00117		2291.05	0.0014
2292.98	0.00117		2292.98	0.0014
2294.91	0.00117		2294.91	0.0014
2296.84	0.00117		2296.84	0.0014
2298.77	0.00116		2298.77	0.0014
2300.7	0.00116		2300.7	0.0014
2302.63	0.00116		2302.63	0.00139
2304.55	0.00116		2304.55	0.00139
2306.48	0.00116		2306.48	0.00139
2308.41	0.00116		2308.41	0.00139
2310.34	0.00116		2310.34	0.00139
2312.27	0.00116		2312.27	0.00139
2314.2	0.00116		2314.2	0.00139
2316.12	0.00115		2316.12	0.00139
2318.05	0.00115		2318.05	0.00139
2319.98	0.00115		2319.98	0.00139
2321.91	0.00115		2321.91	0.00139
2323.84	0.00115		2323.84	0.00139
2325.77	0.00115		2325.77	0.00139
2327.7	0.00115		2327.7	0.00139
2329.62	0.00115		2329.62	0.00139
2331.55	0.00115		2331.55	0.00139
2333.48	0.00115		2333.48	0.00139
2335.41	0.00115		2335.41	0.00139
2337.34	0.00114		2337.34	0.00139
2339.27	0.00114		2339.27	0.00139
2341.2	0.00114		2341.2	0.00139
2343.12	0.00114		2343.12	0.00139
2345.05	0.00114		2345.05	0.00139
2346.98	0.00114		2346.98	0.00139
2348.91	0.00114		2348.91	0.00139
2350.84	0.00114		2350.84	0.00139
2352.77	0.00114		2352.77	0.00139
2354.7	0.00114		2354.7	0.00139
2356.62	0.00114		2356.62	0.00139
2358.55	0.00114		2358.55	0.00139
2360.48	0.00114		2360.48	0.00138
2362.41	0.00114		2362.41	0.00138
2364.34	0.00113		2364.34	0.00138
2366.27	0.00113		2366.27	0.00138
2368.2	0.00113		2368.2	0.00138
2370.12	0.00113		2370.12	0.00138
2372.05	0.00113		2372.05	0.00138
2373.98	0.00113		2373.98	0.00138
2375.91	0.00113		2375.91	0.00138
2377.84	0.00113		2377.84	0.00138
2379.77	0.00113		2379.77	0.00138
2381.7	0.00113		2381.7	0.00138
2383.62	0.00113		2383.62	0.00138
2385.55	0.00113		2385.55	0.00138
2387.48	0.00113		2387.48	0.00138
2389.41	0.00113		2389.41	0.00138
2391.34	0.00113		2391.34	0.00138
2393.27	0.00113		2393.27	0.00138
2395.19	0.00113		2395.19	0.00138
2397.12	0.00113		2397.12	0.00138
2399.05	0.00112		2399.05	0.00138
2400.98	0.00112		2400.98	0.00138
2402.91	0.00112		2402.91	0.00138
2404.84	0.00112		2404.84	0.00138
2406.76	0.00112		2406.76	0.00138
2408.69	0.00112		2408.69	0.00138
2410.62	0.00112		2410.62	0.00138
2412.55	0.00112		2412.55	0.00138
2414.48	0.00112		2414.48	0.00138
2416.41	0.00112		2416.41	0.00138
2418.34	0.00112		2418.34	0.00138
2420.26	0.00112		2420.26	0.00138
2422.19	0.00112		2422.19	0.00138
2424.12	0.00112		2424.12	0.00138
2426.05	0.00112		2426.05	0.00138
2427.98	0.00112		2427.98	0.00138
2429.91	0.00112		2429.91	0.00138
2431.84	0.00112		2431.84	0.00138
2433.76	0.00112		2433.76	0.00138
2435.69	0.00112		2435.69	0.00138
2437.62	0.00112		2437.62	0.00138
2439.55	0.00112		2439.55	0.00138
2441.48	0.00112		2441.48	0.00138
2443.41	0.00112		2443.41	0.00138
2445.34	0.00112		2445.34	0.00138
2447.26	0.00112		2447.26	0.00138
2449.19	0.00112		2449.19	0.00138
2451.12	0.00112		2451.12	0.00138
2453.05	0.00112		2453.05	0.00139
2454.98	0.00112		2454.98	0.00139
2456.91	0.00112		2456.91	0.00139
2458.83	0.00112		2458.83	0.00139
2460.76	0.00112		2460.76	0.00139
2462.69	0.00112		2462.69	0.00139
2464.62	0.00112		2464.62	0.00139
2466.55	0.00112		2466.55	0.00139
2468.48	0.00112		2468.48	0.00139
2470.41	0.00112		2470.41	0.00139
2472.33	0.00112		2472.33	0.00139
2474.26	0.00112		2474.26	0.00139
2476.19	0.00112		2476.19	0.00139
2478.12	0.00112		2478.12	0.00139
2480.05	0.00112		2480.05	0.00139
2481.98	0.00112		2481.98	0.00139
2483.91	0.00112		2483.91	0.00139
2485.83	0.00112		2485.83	0.00139
2487.76	0.00112		2487.76	0.00139
2489.69	0.00112		2489.69	0.00139
2491.62	0.00112		2491.62	0.00139
2493.55	0.00112		2493.55	0.00139
2495.48	0.00112		2495.48	0.00139
2497.41	0.00112		2497.41	0.00139
2499.33	0.00112		2499.33	0.00139
2501.26	0.0012		2501.26	0.00139
2503.19	0.00113		2503.19	0.00139
2505.12	0.00119		2505.12	0.00139
2507.05	0.00124		2507.05	0.00139
2508.97	0.00129		2508.97	0.00139
2510.9	0.00138		2510.9	0.0014
2512.83	0.00145		2512.83	0.0014
2514.76	0.00138		2514.76	0.0014
2516.69	0.00142		2516.69	0.0014
2518.62	0.00145		2518.62	0.0014
2520.55	0.00146		2520.55	0.0014
2522.47	0.00148		2522.47	0.0014
2524.4	0.00145		2524.4	0.0014
2526.33	0.00141		2526.33	0.0014
2528.26	0.00145		2528.26	0.0014
2530.19	0.0014		2530.19	0.0014
2532.12	0.00145		2532.12	0.00156
2534.05	0.00152		2534.05	0.00155
2535.97	0.00157		2535.97	0.00162
2537.9	0.00161		2537.9	0.0017
2539.83	0.00166		2539.83	0.00179
2541.76	0.00163		2541.76	0.00179
2543.69	0.00173		2543.69	0.00192
2545.62	0.00183		2545.62	0.00198
2547.55	0.00189		2547.55	0.00207
2549.47	0.00187		2549.47	0.00223
2551.4	0.00188		2551.4	0.00233
2553.33	0.00195		2553.33	0.00237
2555.26	0.00204		2555.26	0.0025
2557.19	0.00204		2557.19	0.00259
2559.12	0.0021		2559.12	0.00284
2561.05	0.00214		2561.05	0.00307
2562.97	0.00222		2562.97	0.00326
2564.9	0.00225		2564.9	0.00332
2566.83	0.00232		2566.83	0.00342
2568.76	0.0023		2568.76	0.00342
2570.69	0.00227		2570.69	0.00342
2572.62	0.00225		2572.62	0.00333
2574.54	0.00225		2574.54	0.00333
2576.47	0.00222		2576.47	0.00324
2578.4	0.00221		2578.4	0.00312
2580.33	0.00211		2580.33	0.003
2582.26	0.00203		2582.26	0.00282
2584.19	0.00195		2584.19	0.00254
2586.11	0.00186		2586.11	0.0024
2588.04	0.00183		2588.04	0.00228
2589.97	0.00179		2589.97	0.00215
2591.9	0.00169		2591.9	0.00199
2593.83	0.00163		2593.83	0.0019
2595.76	0.00159		2595.76	0.00181
2597.69	0.00166		2597.69	0.00174
2599.61	0.00165		2599.61	0.00164
2601.54	0.00164		2601.54	0.00168
2603.47	0.00161		2603.47	0.00164
2605.4	0.00159		2605.4	0.00166
2607.33	0.00156		2607.33	0.00169
2609.26	0.00159		2609.26	0.00166
2611.19	0.00158		2611.19	0.00157
2613.11	0.00153		2613.11	0.0016
2615.04	0.00153		2615.04	0.00158
2616.97	0.00162		2616.97	0.0016
2618.9	0.00165		2618.9	0.00156
2620.83	0.00166		2620.83	0.00154
2622.76	0.00164		2622.76	0.00155
2624.68	0.00164		2624.68	0.00166
2626.61	0.00165		2626.61	0.00169
2628.54	0.00166		2628.54	0.00169
2630.47	0.00167		2630.47	0.00166
2632.4	0.00172		2632.4	0.00168
2634.33	0.0017		2634.33	0.00167
2636.26	0.00171		2636.26	0.00173
2638.18	0.0017		2638.18	0.00175
2640.11	0.00172		2640.11	0.00174
2642.04	0.00175		2642.04	0.00171
2643.97	0.00175		2643.97	0.00172
2645.9	0.0017		2645.9	0.00169
2647.83	0.00171		2647.83	0.00169
2649.76	0.00175		2649.76	0.00169
2651.68	0.00175		2651.68	0.0017
2653.61	0.00171		2653.61	0.00168
2655.54	0.00168		2655.54	0.00168
2657.47	0.00162		2657.47	0.00164
2659.4	0.00161		2659.4	0.00159
2661.33	0.00157		2661.33	0.00148
2663.26	0.00153		2663.26	0.00143
2665.18	0.00149		2665.18	0.00139
2667.11	0.00146		2667.11	0.00141
2669.04	0.00145		2669.04	0.00137
2670.97	0.00147		2670.97	0.00138
2672.9	0.00148		2672.9	0.00138
2674.83	0.00147		2674.83	0.00138
2676.76	0.00142		2676.76	0.00139
2678.68	0.0014		2678.68	0.00141
2680.61	0.00141		2680.61	0.00137
2682.54	0.00138		2682.54	0.00134
2684.47	0.00134		2684.47	0.00133
2686.4	0.00136		2686.4	0.00131
2688.33	0.00137		2688.33	0.0013
2690.25	0.00135		2690.25	0.00133
2692.18	0.00133		2692.18	0.00129
2694.11	0.00137		2694.11	0.00131
2696.04	0.00137		2696.04	0.00128
2697.97	0.00139		2697.97	0.00128
2699.9	0.00136		2699.9	0.00132
2701.82	0.00137		2701.82	0.00137
2703.75	0.0014		2703.75	0.0014
2705.68	0.0014		2705.68	0.00139
2707.61	0.00139		2707.61	0.00137
2709.54	0.00137		2709.54	0.00146
2711.47	0.00139		2711.47	0.00147
2713.4	0.00143		2713.4	0.00148
2715.32	0.00142		2715.32	0.00152
2717.25	0.00144		2717.25	0.00159
2719.18	0.00146		2719.18	0.0016
2721.11	0.0015		2721.11	0.00162
2723.04	0.00152		2723.04	0.00162
2724.97	0.00152		2724.97	0.00169
2726.9	0.00153		2726.9	0.00172
2728.82	0.00155		2728.82	0.00179
2730.75	0.00156		2730.75	0.00184
2732.68	0.00166		2732.68	0.0019
2734.61	0.00172		2734.61	0.00198
2736.54	0.00175		2736.54	0.00204
2738.47	0.00175		2738.47	0.00211
2740.39	0.00173		2740.39	0.00218
2742.32	0.00173		2742.32	0.00219
2744.25	0.00176		2744.25	0.00225
2746.18	0.00177		2746.18	0.0023
2748.11	0.00177		2748.11	0.00235
2750.04	0.00176		2750.04	0.00232
2751.97	0.00177		2751.97	0.00232
2753.89	0.00181		2753.89	0.00234
2755.82	0.00186		2755.82	0.00239
2757.75	0.00187		2757.75	0.00242
2759.68	0.00188		2759.68	0.00247
2761.61	0.00189		2761.61	0.00252
2763.54	0.00196		2763.54	0.00261
2765.47	0.002		2765.47	0.00264
2767.39	0.00206		2767.39	0.00272
2769.32	0.00209		2769.32	0.00277
2771.25	0.00211		2771.25	0.00284
2773.18	0.00216		2773.18	0.00294
2775.11	0.00222		2775.11	0.00301
2777.04	0.00221		2777.04	0.00306
2778.97	0.00224		2778.97	0.00314
2780.89	0.00232		2780.89	0.00321
2782.82	0.00244		2782.82	0.00332
2784.75	0.00252		2784.75	0.00344
2786.68	0.00261		2786.68	0.00359
2788.61	0.00267		2788.61	0.0037
2790.54	0.0027		2790.54	0.00379
2792.47	0.00275		2792.47	0.0039
2794.39	0.00284		2794.39	0.00405
2796.32	0.00291		2796.32	0.00415
2798.25	0.00297		2798.25	0.00424
2800.18	0.00302		2800.18	0.00427
2802.11	0.00304		2802.11	0.0043
2804.04	0.00304		2804.04	0.00436
2805.96	0.0031		2805.96	0.00446
2807.89	0.00318		2807.89	0.00458
2809.82	0.00318		2809.82	0.00468
2811.75	0.00317		2811.75	0.00477
2813.68	0.00327		2813.68	0.00494
2815.61	0.00335		2815.61	0.00508
2817.53	0.00342		2817.53	0.00527
2819.46	0.00349		2819.46	0.00545
2821.39	0.00359		2821.39	0.00564
2823.32	0.00368		2823.32	0.00583
2825.25	0.0038		2825.25	0.00611
2827.18	0.00392		2827.18	0.00643
2829.11	0.00406		2829.11	0.00684
2831.03	0.00428		2831.03	0.00732
2832.96	0.00454		2832.96	0.00784
2834.89	0.00481		2834.89	0.00842
2836.82	0.00513		2836.82	0.00911
2838.75	0.00551		2838.75	0.00979
2840.68	0.00587		2840.68	0.01047
2842.61	0.00622		2842.61	0.01108
2844.53	0.00657		2844.53	0.01161
2846.46	0.00687		2846.46	0.0121
2848.39	0.00719		2848.39	0.01255
2850.32	0.00753		2850.32	0.01289
2852.25	0.00779		2852.25	0.01315
2854.18	0.00798		2854.18	0.01328
2856.11	0.00818		2856.11	0.0134
2858.03	0.00836		2858.03	0.01351
2859.96	0.00846		2859.96	0.01369
2861.89	0.00854		2861.89	0.01385
2863.82	0.00867		2863.82	0.014
2865.75	0.0088		2865.75	0.01418
2867.68	0.00887		2867.68	0.01444
2869.6	0.00896		2869.6	0.01467
2871.53	0.00918		2871.53	0.01497
2873.46	0.00937		2873.46	0.01533
2875.39	0.00961		2875.39	0.01579
2877.32	0.00985		2877.32	0.01638
2879.25	0.01014		2879.25	0.01714
2881.18	0.01047		2881.18	0.01801
2883.1	0.01082		2883.1	0.01885
2885.03	0.01121		2885.03	0.01956
2886.96	0.01155		2886.96	0.02017
2888.89	0.01173		2888.89	0.02055
2890.82	0.01187		2890.82	0.02077
2892.75	0.01198		2892.75	0.02093
2894.68	0.01203		2894.68	0.02111
2896.6	0.01215		2896.6	0.02129
2898.53	0.01233		2898.53	0.02155
2900.46	0.01258		2900.46	0.02194
2902.39	0.01297		2902.39	0.02247
2904.32	0.01343		2904.32	0.02308
2906.25	0.01401		2906.25	0.02382
2908.18	0.0146		2908.18	0.02471
2910.1	0.0152		2910.1	0.02579
2912.03	0.01583		2912.03	0.02697
2913.96	0.01647		2913.96	0.02815
2915.89	0.01708		2915.89	0.02929
2917.82	0.01758		2917.82	0.03043
2919.74	0.018		2919.74	0.03149
2921.67	0.01845		2921.67	0.03253
2923.6	0.0189		2923.6	0.03357
2925.53	0.01939		2925.53	0.03455
2927.46	0.01984		2927.46	0.03534
2929.39	0.02017		2929.39	0.0359
2931.32	0.02034		2931.32	0.03619
2933.24	0.02034		2933.24	0.03626
2935.17	0.02015		2935.17	0.03608
2937.1	0.01974		2937.1	0.03575
2939.03	0.01924		2939.03	0.0354
2940.96	0.01874		2940.96	0.03532
2942.89	0.01834		2942.89	0.03571
2944.82	0.01815		2944.82	0.03653
2946.74	0.01807		2946.74	0.03742
2948.67	0.01804		2948.67	0.03788
2950.6	0.01783		2950.6	0.03754
2952.53	0.01738		2952.53	0.03628
2954.46	0.01668		2954.46	0.0344
2956.39	0.0159		2956.39	0.03229
2958.32	0.01512		2958.32	0.03022
2960.24	0.01434		2960.24	0.02836
2962.17	0.01366		2962.17	0.02669
2964.1	0.01315		2964.1	0.02543
2966.03	0.01291		2966.03	0.02467
2967.96	0.0129		2967.96	0.0243
2969.89	0.01301		2969.89	0.0242
2971.82	0.01315		2971.82	0.02437
2973.74	0.0133		2973.74	0.02461
2975.67	0.01342		2975.67	0.0248
2977.6	0.01338		2977.6	0.02497
2979.53	0.01321		2979.53	0.02511
2981.46	0.01298		2981.46	0.02513
2983.39	0.01267		2983.39	0.02511
2985.31	0.0123		2985.31	0.02503
2987.24	0.01188		2987.24	0.02487
2989.17	0.01143		2989.17	0.02467
2991.1	0.01105		2991.1	0.02437
2993.03	0.0107		2993.03	0.02399
2994.96	0.01039		2994.96	0.02348
2996.89	0.01003		2996.89	0.02296
2998.81	0.00958		2998.81	0.02237
3000.74	0.00924		3000.74	0.02163
3002.67	0.00898		3002.67	0.02084
3004.6	0.00867		3004.6	0.02003
3006.53	0.00831		3006.53	0.01918
3008.46	0.00799		3008.46	0.01841
3010.39	0.00776		3010.39	0.01772
3012.31	0.00759		3012.31	0.01707
3014.24	0.00745		3014.24	0.01651
3016.17	0.00726		3016.17	0.016
3018.1	0.00705		3018.1	0.01557
3020.03	0.00693		3020.03	0.01519
3021.96	0.00683		3021.96	0.01488
3023.88	0.00676		3023.88	0.0145
3025.81	0.00677		3025.81	0.01418
3027.74	0.00666		3027.74	0.01391
3029.67	0.0065		3029.67	0.01368
3031.6	0.00646		3031.6	0.01345
3033.53	0.0064		3033.53	0.01323
3035.45	0.00629		3035.45	0.01299
3037.38	0.00625		3037.38	0.01275
3039.31	0.00617		3039.31	0.01253
3041.24	0.00612		3041.24	0.01241
3043.17	0.00605		3043.17	0.01228
3045.1	0.006		3045.1	0.01213
3047.03	0.00596		3047.03	0.01197
3048.95	0.00596		3048.95	0.01194
3050.88	0.00596		3050.88	0.01189
3052.81	0.00597		3052.81	0.01188
3054.74	0.00594		3054.74	0.01184
3056.67	0.00596		3056.67	0.01185
3058.6	0.00597		3058.6	0.01182
3060.53	0.00591		3060.53	0.01192
3062.45	0.00591		3062.45	0.012
3064.38	0.00596		3064.38	0.01205
3066.31	0.00603		3066.31	0.01204
3068.24	0.00603		3068.24	0.01208
3070.17	0.006		3070.17	0.01212
3072.1	0.006		3072.1	0.01217
3074.03	0.00605		3074.03	0.01218
3075.95	0.00609		3075.95	0.01222
3077.88	0.00616		3077.88	0.01222
3079.81	0.00624		3079.81	0.01231
3081.74	0.00625		3081.74	0.01242
3083.67	0.00625		3083.67	0.01245
3085.6	0.00623		3085.6	0.01239
3087.53	0.00626		3087.53	0.01249
3089.45	0.00625		3089.45	0.01256
3091.38	0.00622		3091.38	0.01256
3093.31	0.00624		3093.31	0.01259
3095.24	0.00633		3095.24	0.01261
3097.17	0.0064		3097.17	0.0127
3099.1	0.00642		3099.1	0.0128
3101.02	0.00642		3101.02	0.01278
3102.95	0.00645		3102.95	0.01282
3104.88	0.00648		3104.88	0.01285
3106.81	0.00655		3106.81	0.01294
3108.74	0.00656		3108.74	0.01298
3110.67	0.00658		3110.67	0.01303
3112.59	0.00661		3112.59	0.01307
3114.52	0.00671		3114.52	0.0131
3116.45	0.00681		3116.45	0.01319
3118.38	0.00686		3118.38	0.01329
3120.31	0.00683		3120.31	0.01329
3122.24	0.00682		3122.24	0.01339
3124.17	0.00689		3124.17	0.01352
3126.09	0.00695		3126.09	0.01358
3128.02	0.00698		3128.02	0.01365
3129.95	0.0069		3129.95	0.01369
3131.88	0.00692		3131.88	0.01375
3133.81	0.00706		3133.81	0.01392
3135.74	0.00716		3135.74	0.01406
3137.67	0.00719		3137.67	0.01425
3139.59	0.00723		3139.59	0.01436
3141.52	0.00722		3141.52	0.01445
3143.45	0.00725		3143.45	0.01456
3145.38	0.00733		3145.38	0.01471
3147.31	0.00744		3147.31	0.01481
3149.24	0.00752		3149.24	0.01498
3151.16	0.00756		3151.16	0.01515
3153.09	0.00758		3153.09	0.01522
3155.02	0.00761		3155.02	0.01531
3156.95	0.00766		3156.95	0.01546
3158.88	0.00772		3158.88	0.01563
3160.81	0.00782		3160.81	0.01587
3162.74	0.0079		3162.74	0.01602
3164.66	0.00792		3164.66	0.01618
3166.59	0.008		3166.59	0.01632
3168.52	0.00808		3168.52	0.01649
3170.45	0.00807		3170.45	0.01664
3172.38	0.00804		3172.38	0.01677
3174.31	0.00814		3174.31	0.01701
3176.24	0.00825		3176.24	0.01715
3178.16	0.0083		3178.16	0.01727
3180.09	0.00828		3180.09	0.01752
3182.02	0.00829		3182.02	0.01766
3183.95	0.0084		3183.95	0.01781
3185.88	0.00846		3185.88	0.01808
3187.81	0.00855		3187.81	0.0183
3189.74	0.00863		3189.74	0.01845
3191.66	0.0087		3191.66	0.01872
3193.59	0.00874		3193.59	0.01892
3195.52	0.00882		3195.52	0.01906
3197.45	0.00887		3197.45	0.01921
3199.38	0.00896		3199.38	0.01946
3201.31	0.00903		3201.31	0.01963
3203.24	0.00909		3203.24	0.01978
3205.16	0.00909		3205.16	0.02002
3207.09	0.00906		3207.09	0.02024
3209.02	0.00912		3209.02	0.02044
3210.95	0.00922		3210.95	0.02066
3212.88	0.00926		3212.88	0.02073
3214.81	0.0094		3214.81	0.02089
3216.73	0.00942		3216.73	0.021
3218.66	0.00939		3218.66	0.0212
3220.59	0.00944		3220.59	0.02141
3222.52	0.00952		3222.52	0.02159
3224.45	0.00953		3224.45	0.02172
3226.38	0.00958		3226.38	0.02191
3228.3	0.00965		3228.3	0.02207
3230.23	0.00971		3230.23	0.02224
3232.16	0.00976		3232.16	0.02239
3234.09	0.00979		3234.09	0.02246
3236.02	0.00991		3236.02	0.02255
3237.95	0.01003		3237.95	0.02274
3239.88	0.01004		3239.88	0.02286
3241.8	0.01005		3241.8	0.02295
3243.73	0.01009		3243.73	0.02305
3245.66	0.0102		3245.66	0.02323
3247.59	0.01018		3247.59	0.02333
3249.52	0.01022		3249.52	0.02345
3251.45	0.01024		3251.45	0.0235
3253.38	0.0103		3253.38	0.02363
3255.3	0.01042		3255.3	0.02377
3257.23	0.01051		3257.23	0.02388
3259.16	0.01053		3259.16	0.02387
3261.09	0.01063		3261.09	0.02386
3263.02	0.01068		3263.02	0.02393
3264.95	0.01072		3264.95	0.024
3266.88	0.01084		3266.88	0.02404
3268.8	0.0109		3268.8	0.0241
3270.73	0.01098		3270.73	0.02411
3272.66	0.0111		3272.66	0.02409
3274.59	0.01114		3274.59	0.02409
3276.52	0.0112		3276.52	0.02411
3278.45	0.01117		3278.45	0.02405
3280.38	0.01117		3280.38	0.02404
3282.3	0.01114		3282.3	0.02399
3284.23	0.01119		3284.23	0.02396
3286.16	0.01128		3286.16	0.02402
3288.09	0.01141		3288.09	0.02401
3290.02	0.01147		3290.02	0.02396
3291.95	0.01142		3291.95	0.02393
3293.87	0.01147		3293.87	0.02394
3295.8	0.01155		3295.8	0.0238
3297.73	0.01157		3297.73	0.02367
3299.66	0.01161		3299.66	0.02365
3301.59	0.01171		3301.59	0.02357
3303.52	0.01183		3303.52	0.02358
3305.45	0.01188		3305.45	0.0236
3307.37	0.01198		3307.37	0.02355
3309.3	0.01196		3309.3	0.02345
3311.23	0.01192		3311.23	0.02337
3313.16	0.01202		3313.16	0.02336
3315.09	0.01219		3315.09	0.02336
3317.02	0.01225		3317.02	0.02337
3318.94	0.01222		3318.94	0.02338
3320.87	0.0123		3320.87	0.02323
3322.8	0.01241		3322.8	0.02322
3324.73	0.01251		3324.73	0.02332
3326.66	0.01256		3326.66	0.02331
3328.59	0.01261		3328.59	0.02323
3330.51	0.01262		3330.51	0.02317
3332.44	0.01268		3332.44	0.02316
3334.37	0.01276		3334.37	0.02326
3336.3	0.01279		3336.3	0.02334
3338.23	0.01283		3338.23	0.02337
3340.16	0.01286		3340.16	0.02336
3342.09	0.01297		3342.09	0.02339
3344.01	0.01308		3344.01	0.02343
3345.94	0.01318		3345.94	0.0235
3347.87	0.01324		3347.87	0.0236
3349.8	0.01325		3349.8	0.02371
3351.73	0.01324		3351.73	0.02375
3353.66	0.01341		3353.66	0.02381
3355.59	0.0135		3355.59	0.02389
3357.51	0.01352		3357.51	0.02398
3359.44	0.01365		3359.44	0.02403
3361.37	0.01374		3361.37	0.02415
3363.3	0.01375		3363.3	0.0242
3365.23	0.01378		3365.23	0.02435
3367.16	0.01384		3367.16	0.02443
3369.09	0.01391		3369.09	0.02446
3371.01	0.01397		3371.01	0.0246
3372.94	0.01399		3372.94	0.02465
3374.87	0.01405		3374.87	0.02468
3376.8	0.01414		3376.8	0.02481
3378.73	0.01414		3378.73	0.02488
3380.66	0.01409		3380.66	0.02499
3382.59	0.01421		3382.59	0.02504
3384.51	0.01438		3384.51	0.02507
3386.44	0.01436		3386.44	0.02517
3388.37	0.01441		3388.37	0.02535
3390.3	0.01449		3390.3	0.0254
3392.23	0.01461		3392.23	0.02542
3394.16	0.01468		3394.16	0.0255
3396.08	0.01467		3396.08	0.02558
3398.01	0.01468		3398.01	0.02575
3399.94	0.01466		3399.94	0.02584
3401.87	0.01474		3401.87	0.02581
3403.8	0.01477		3403.8	0.02583
3405.73	0.01476		3405.73	0.02589
3407.66	0.01473		3407.66	0.026
3409.58	0.01473		3409.58	0.02615
3411.51	0.01478		3411.51	0.02624
3413.44	0.01474		3413.44	0.02612
3415.37	0.01472		3415.37	0.02618
3417.3	0.01475		3417.3	0.02633
3419.23	0.01477		3419.23	0.02638
3421.16	0.01482		3421.16	0.02638
3423.08	0.01478		3423.08	0.02641
3425.01	0.01465		3425.01	0.0265
3426.94	0.01467		3426.94	0.02661
3428.87	0.01475		3428.87	0.02665
3430.8	0.01478		3430.8	0.02669
3432.73	0.01476		3432.73	0.02679
3434.65	0.01476		3434.65	0.02688
3436.58	0.01471		3436.58	0.02679
3438.51	0.01468		3438.51	0.02657
3440.44	0.01461		3440.44	0.0264
3442.37	0.01458		3442.37	0.02655
3444.3	0.01459		3444.3	0.02643
3446.22	0.01457		3446.22	0.02612
3448.15	0.0146		3448.15	0.02605
3450.08	0.01451		3450.08	0.02603
3452.01	0.01434		3452.01	0.02606
3453.94	0.01412		3453.94	0.026
3455.87	0.01412		3455.87	0.02589
3457.8	0.01412		3457.8	0.02589
3459.72	0.01396		3459.72	0.0258
3461.65	0.01384		3461.65	0.0257
3463.58	0.01383		3463.58	0.02567
3465.51	0.01375		3465.51	0.02564
3467.44	0.01379		3467.44	0.02562
3469.37	0.01372		3469.37	0.02546
3471.3	0.01356		3471.3	0.02513
3473.22	0.01344		3473.22	0.02489
3475.15	0.01337		3475.15	0.02483
3477.08	0.01318		3477.08	0.02479
3479.01	0.01296		3479.01	0.02462
3480.94	0.01299		3480.94	0.02447
3482.87	0.01303		3482.87	0.02447
3484.8	0.01276		3484.8	0.02431
3486.72	0.01257		3486.72	0.02406
3488.65	0.01245		3488.65	0.02395
3490.58	0.01231		3490.58	0.02377
3492.51	0.01214		3492.51	0.02365
3494.44	0.01192		3494.44	0.02353
3496.37	0.01184		3496.37	0.02336
3498.3	0.01173		3498.3	0.02314
3500.22	0.01157		3500.22	0.02278
3502.15	0.01149		3502.15	0.02245
3504.08	0.01148		3504.08	0.02237
3506.01	0.01115		3506.01	0.02215
3507.94	0.01093		3507.94	0.02181
3509.87	0.01093		3509.87	0.02175
3511.79	0.01067		3511.79	0.02156
3513.72	0.0105		3513.72	0.0212
3515.65	0.01047		3515.65	0.02091
3517.58	0.01029		3517.58	0.02065
3519.51	0.01008		3519.51	0.02054
3521.44	0.00984		3521.44	0.02031
3523.36	0.00982		3523.36	0.02015
3525.29	0.00973		3525.29	0.01979
3527.22	0.0096		3527.22	0.01949
3529.15	0.00957		3529.15	0.01948
3531.08	0.00935		3531.08	0.01925
3533.01	0.00896		3533.01	0.01883
3534.94	0.00867		3534.94	0.01851
3536.86	0.00869		3536.86	0.0184
3538.79	0.00855		3538.79	0.01821
3540.72	0.00833		3540.72	0.01793
3542.65	0.00809		3542.65	0.01757
3544.58	0.00809		3544.58	0.01731
3546.51	0.00821		3546.51	0.01718
3548.44	0.00789		3548.44	0.01702
3550.36	0.00733		3550.36	0.01666
3552.29	0.00743		3552.29	0.01648
3554.22	0.00741		3554.22	0.01625
3556.15	0.00715		3556.15	0.01586
3558.08	0.00697		3558.08	0.01555
3560.01	0.0069		3560.01	0.01529
3561.93	0.00677		3561.93	0.01505
3563.86	0.00644		3563.86	0.01463
3565.79	0.00658		3565.79	0.01441
3567.72	0.00724		3567.72	0.01484
3569.65	0.00671		3569.65	0.0145
3571.58	0.00605		3571.58	0.01387
3573.51	0.00579		3573.51	0.01356
3575.43	0.00574		3575.43	0.01348
3577.36	0.00572		3577.36	0.0133
3579.29	0.00574		3579.29	0.01302
3581.22	0.0056		3581.22	0.0128
3583.15	0.00527		3583.15	0.01249
3585.08	0.00492		3585.08	0.01188
3587.01	0.00547		3587.01	0.01195
3588.93	0.00583		3588.93	0.01235
3590.86	0.00513		3590.86	0.01176
3592.79	0.00474		3592.79	0.01125
3594.72	0.00499		3594.72	0.01122
3596.65	0.00497		3596.65	0.01108
3598.58	0.00472		3598.58	0.01067
3600.51	0.00481		3600.51	0.01054
3602.43	0.0048		3602.43	0.01043
3604.36	0.0043		3604.36	0.01002
3606.29	0.00396		3606.29	0.00959
3608.22	0.00442		3608.22	0.00984
3610.15	0.00445		3610.15	0.00971
3612.08	0.00411		3612.08	0.00927
3614.01	0.00435		3614.01	0.00929
3615.93	0.00384		3615.93	0.00864
3617.86	0.0038		3617.86	0.00824
3619.79	0.00448		3619.79	0.00876
3621.72	0.00414		3621.72	0.00863
3623.65	0.0035		3623.65	0.00805
3625.58	0.00305		3625.58	0.00743
3627.5	0.00301		3627.5	0.00694
3629.43	0.00475		3629.43	0.00816
3631.36	0.00384		3631.36	0.00768
3633.29	0.0032		3633.29	0.00713
3635.22	0.00315		3635.22	0.00702
3637.15	0.0029		3637.15	0.00668
3639.07	0.00289		3639.07	0.0066
3641	0.00271		3641	0.00626
3642.93	0.00266		3642.93	0.00606
3644.86	0.00204		3644.86	0.00533
3646.79	0.00206		3646.79	0.0049
3648.72	0.003		3648.72	0.00534
3650.65	0.00375		3650.65	0.00621
3652.57	0.00285		3652.57	0.00564
3654.5	0.00181		3654.5	0.00461
3656.43	0.00246		3656.43	0.00498
3658.36	0.00224		3658.36	0.00484
3660.29	0.00176		3660.29	0.00439
3662.22	0.0017		3662.22	0.00422
3664.15	0.00164		3664.15	0.00397
3666.07	0.00128		3666.07	0.00345
3668	0.0009331		3668	0.003
3669.93	0.00208		3669.93	0.00384
3671.86	0.00191		3671.86	0.00363
3673.79	0.000642965		3673.79	0.00224
3675.72	0.00268		3675.72	0.00365
3677.64	0.00227		3677.64	0.00341
3679.57	0.00169		3679.57	0.00295
3681.5	0.00142		3681.5	0.00271
3683.43	0.00112		3683.43	0.0024
3685.36	0.000709452		3685.36	0.00196
3687.29	0.000486646		3687.29	0.00151
3689.22	0.00163		3689.22	0.00233
3691.14	0.00199		3691.14	0.0026
3693.07	0.00156		3693.07	0.00231
3695	0.00103		3695	0.00189
3696.93	0.00103		3696.93	0.00188
3698.86	0.000652228		3698.86	0.00147
3700.79	0.000716388		3700.79	0.00138
3702.72	0.00123		3702.72	0.00191
3704.64	0.000909273		3704.64	0.00172
3706.57	0.000610113		3706.57	0.00126
3708.5	0.000462258		3708.5	0.000925144
3710.43	0.000942564		3710.43	0.00115
3712.36	0.00186		3712.36	0.00202
3714.29	0.00145		3714.29	0.00195
3716.22	0.000766395		3716.22	0.00139
3718.14	0.000742652		3718.14	0.00126
3720.07	0.000692191		3720.07	0.00109
3722	0.000846542		3722	0.00122
3723.93	0.00102		3723.93	0.00133
3725.86	0.00116		3725.86	0.00138
3727.79	0.00124		3727.79	0.0016
3729.71	0.000471255		3729.71	0.00088599
3731.64	0.000580106		3731.64	0.000819111
3733.57	0.00101		3733.57	0.000941359
3735.5	0.00202		3735.5	0.00167
3737.43	0.00207		3737.43	0.00201
3739.36	0.0013		3739.36	0.00144
3741.28	0.000556765		3741.28	0.000695974
3743.21	0.000105977		3743.21	0.000285374
3745.14	0.00231		3745.14	0.00214
3747.07	0.00115		3747.07	0.00108
3749	0.000788236		3749	0.000563178
3750.93	0.00191		3750.93	0.00145
3752.86	0.00226		3752.86	0.00214
3754.78	0.00123		3754.78	0.0015
3756.71	0.000747951		3756.71	0.00105
3758.64	0.00114		3758.64	0.00114
3760.57	0.00167		3760.57	0.00162
3762.5	0.000973096		3762.5	0.00117
3764.43	0.000728998		3764.43	0.000900507
3766.36	0.00116		3766.36	0.00122
3768.28	0.000825649		3768.28	0.000807893
3770.21	0.00149		3770.21	0.00146
3772.14	0.00135		3772.14	0.00154
3774.07	0.00102		3774.07	0.00126
3776	0.000773808		3776	0.00104
3777.93	0.000595022		3777.93	0.000779916
3779.86	0.00134		3779.86	0.00149
3781.78	0.00112		3781.78	0.00133
3783.71	0.000881005		3783.71	0.00107
3785.64	0.00121		3785.64	0.00137
3787.57	0.00109		3787.57	0.00128
3789.5	0.00101		3789.5	0.00121
3791.43	0.000998106		3791.43	0.00122
3793.36	0.000752568		3793.36	0.00102
3795.28	0.000658654		3795.28	0.000842532
3797.21	0.0013		3797.21	0.0013
3799.14	0.000579549		3799.14	0.000609554
3801.07	0.0014		3801.07	0.00109
3803	0.00213		3803	0.00196
3804.93	0.000815863		3804.93	0.000927061
3806.85	0.00144		3806.85	0.00148
3808.78	0.00168		3808.78	0.0018
3810.71	0.0011		3810.71	0.00132
3812.64	0.000724724		3812.64	0.000934703
3814.57	0.000481401		3814.57	0.000525061
3816.5	0.00182		3816.5	0.00164
3818.43	0.000995306		3818.43	0.000967834
3820.35	0.00121		3820.35	0.00107
3822.28	0.00249		3822.28	0.00228
3824.21	0.00135		3824.21	0.0014
3826.14	0.0012		3826.14	0.00129
3828.07	0.00134		3828.07	0.00136
3830	0.000880199		3830	0.000959581
3831.93	0.00122		3831.93	0.00121
3833.85	0.0011		3833.85	0.00112
3835.78	0.000904767		3835.78	0.000961771
3837.71	0.00143		3837.71	0.00121
3839.64	0.00201		3839.64	0.00171
3841.57	0.00156		3841.57	0.00154
3843.5	0.0015		3843.5	0.00155
3845.42	0.00153		3845.42	0.00161
3847.35	0.001		3847.35	0.00111
3849.28	0.000618083		3849.28	0.000697007
3851.21	0		3851.21	3.52077e-05
3853.14	0.00197		3853.14	0.00186
3855.07	0.00278		3855.07	0.00271
3856.99	0.00193		3856.99	0.00191
3858.92	0.00131		3858.92	0.00136
3860.85	0.000926273		3860.85	0.00102
3862.78	0.00102		3862.78	0.00103
3864.71	0.00178		3864.71	0.00158
3866.64	0.00152		3866.64	0.00141
3868.57	0.000845373		3868.57	0.000710765
3870.49	0.00229		3870.49	0.00197
3872.42	0.00142		3872.42	0.00145
3874.35	0.00179		3874.35	0.00188
3876.28	0.00155		3876.28	0.00172
3878.21	0.000739636		3878.21	0.000957493
3880.14	0.00148		3880.14	0.00147
3882.07	0.0018		3882.07	0.00172
3883.99	0.00103		3883.99	0.000988768
3885.92	0.00204		3885.92	0.00192
3887.85	0.00152		3887.85	0.00161
3889.78	0.000806386		3889.78	0.000897346
3891.71	0.00174		3891.71	0.00168
3893.64	0.00189		3893.64	0.00188
3895.57	0.00127		3895.57	0.00131
3897.49	0.000864621		3897.49	0.000900021
3899.42	0.00138		3899.42	0.00126
3901.35	0.00167		3901.35	0.00144
3903.28	0.00184		3903.28	0.00164
3905.21	0.00226		3905.21	0.00208
3907.14	0.00184		3907.14	0.00184
3909.07	0.0014		3909.07	0.00155
3910.99	0.00127		3910.99	0.00151
3912.92	0.00126		3912.92	0.00144
3914.85	0.0011		3914.85	0.00117
3916.78	0.00153		3916.78	0.00145
3918.71	0.00168		3918.71	0.00165
3920.64	0.00161		3920.64	0.0017
3922.56	0.00135		3922.56	0.00142
3924.49	0.00165		3924.49	0.0017
3926.42	0.00174		3926.42	0.00181
3928.35	0.00136		3928.35	0.00145
3930.28	0.0014		3930.28	0.0014
3932.21	0.00173		3932.21	0.00173
3934.14	0.00177		3934.14	0.00192
3936.06	0.00148		3936.06	0.00162
3937.99	0.00149		3937.99	0.00159
3939.92	0.0013		3939.92	0.00152
3941.85	0.00145		3941.85	0.00159
3943.78	0.00181		3943.78	0.00186
3945.71	0.0015		3945.71	0.00158
3947.64	0.00152		3947.64	0.0015
3949.56	0.00174		3949.56	0.00173
3951.49	0.00166		3951.49	0.00174
3953.42	0.00159		3953.42	0.00164
3955.35	0.00156		3955.35	0.0016
3957.28	0.00151		3957.28	0.0016
3959.21	0.00146		3959.21	0.00162
3961.13	0.00152		3961.13	0.00174
3963.06	0.00162		3963.06	0.00182
3964.99	0.00155		3964.99	0.00173
3966.92	0.00155		3966.92	0.00168
3968.85	0.00162		3968.85	0.00173
3970.78	0.00162		3970.78	0.00169
3972.7	0.00157		3972.7	0.00168
3974.63	0.00163		3974.63	0.00174
3976.56	0.0017		3976.56	0.00175
3978.49	0.00162		3978.49	0.00174
3980.42	0.00157		3980.42	0.00177
3982.35	0.00165		3982.35	0.00182
3984.28	0.00169		3984.28	0.00182
3986.2	0.00168		3986.2	0.00185
3988.13	0.00158		3988.13	0.00182
3990.06	0.00165		3990.06	0.0018
3991.99	0.0017		3991.99	0.00181
3993.92	0.00168		3993.92	0.00185
3995.85	0.00169		3995.85	0.00191
3997.78	0.00165		3997.78	0.00185
3999.7	0.00169		3999.7	0.00186
4001.63	0		4001.63	0
